# Supplementary material for: “Ca. Nitrosocosmicus” members are the dominant archaea associated with plant rhizospheres
Source: mSphere. 2024 Nov 12;9(12):e00821-24. doi: 10.1128/msphere.00821-24 (PMC11656794; doi:10.1128/msphere.00821-24)
Supplement: Supplemental data sets — Data sets S1 to S4. [file msphere.00821-24-s0001.xlsx]

## Sheet: Data set S1
Data set S1. ASV cluster and Relative abundnace (%) of AOA amoA amplicon (> 0.5% of the mean of relative abundances) sequences in pepper, ginseng plant and slurry samples
ASV ID	amoA_cluster	Sequence	taxonomy	Relative abundance (%)
				Pepper plant																				Ginseng plant
				Bulk soil										Rhizosphere soil										Bulk soil									Rhizosphere soil
				60-day-old					90-day-old					60-day-old					90-day-old					2-year-old			4-year-old			6-year-old			2-year-old				4-year-old							6-year-old
				APB_60_1	APB_60_2	APB_60_3	APB_60_4	APB_60_5	APB_90_1	APB_90_2	APB_90_3	APB_90_4	APB_90_5	APR_60_1	APR_60_2	APR_60_3	APR_60_4	APR_60_5	APR_90_1	APR_90_2	APR_90_3	APR_90_4	APR_90_5	AGB_2Y_1	AGB_2Y_2	AGB_2Y_3	AGB_4Y_1	AGB_4Y_2	AGB_4Y_3	AGB_6Y_1	AGB_6Y_2	AGB_6Y_3	AGR_2Y_1	AGR_2Y_2	AGR_2Y_3	AGR_2Y_4	AGR_4Y_1	AGR_4Y_2	AGR_4Y_3	AGR_4Y_4	AGR_4Y_5	AGR_4Y_6	AGR_4Y_7	AGR_6Y_1	AGR_6Y_2	AGR_6Y_3	AGR_6Y_4	AGR_6Y_5	AGR_6Y_6
amoA_ASV57	cluster1	TACTGACTGGGCTTGGACATCGTTTACGGTATTTTCAATATCGCAAACTTTGATGCTTTGCGTAGGTGCAACATATTACCTAACGTTTACAGGCGTTCCAGGAACAGCGACGTATTACGCCCTAATTATGACAGTATACACATGGATAGCAAAAGGTGCATGGTTTGCTCTAGGTTATCCATATGACTTCATTGTAACACCAGTTTGGTTGCCATCAGCAATGCTGCTTGATTTGGCATATTGGGCTACAAAGAAGAACAAACATTCATTGATACTGTTTGGCGGTGTACTTGTAGGAATGTCTTTACCATTATTCAACATGGTAAACCTGATAACAGTAGCAGACCCACTAGAAACGGCATTCAAATATCCAAGACCAACATTGCCACCATACATGAC…	NP; NP-Gamma; NP-Gamma-2; NP-Gamma-2.2; NP-Gamma-2.2.5; NP-Gamma-2.2.5.1; NP-Gamma-2.2.5.1_OTU3	0.512821	0.396062	0.382326	0.746337	0.485348	0.508242	0.853938	0.789835	0.732601	0.162546	0.748626	1.9826	0.695971	1.11264	3.73397	0	1.81777	1.75366	0.702839	0.467033	0	0	0	0	0	0	0	0	0	0	0	0	0	0.0892857	0	0	0	0	0	0	0	0	0	0	0	0
amoA_ASV59		TACTGACTGGGCTTGGACATCGTTTACGGTATTTTCAATATCGCAAACTTTGATGCTTTGCGTAGGTGCAACATATTACCTAACGTTTACAGGCGTTCCAGGAACAGCGACGTATTACGCCCTAATTATGACAGTATACACATGGATAGCAAAAGGTGCATGGTTTGCTCTAGGTTATCCATATGACTTCATTGTAACACCAGTTTGGTTGCCATCAGCAATGTTGCTTGATTTGGCATATTGGGCTACAAAGAAGAACAAACATTCATTGATACTGTTTGGCGGTGTACTTGTAGGAATGTCTTTACCATTATTCAACATGGTAAACCTGATAACAGTAGCAGACCCACTAGAAACGGCATTCAAATATCCAAGACCAACATTGCCACCATACATGAC…	NP; NP-Gamma; NP-Gamma-2; NP-Gamma-2.2; NP-Gamma-2.2.5; NP-Gamma-2.2.5.1; NP-Gamma-2.2.5.1_OTU3	0.382326	0.746337	0.473901	0.583791	0.409799	0.842491	1.27518	0.725733	0.803571	0.135073	1.27518	1.93452	1.08516	2.00778	0.929487	0.380037	0.906593	1.03938	0.389194	0.377747	0	0	0	0	0	0	0	0	0	0	0	0	0	0	0	0	0	0	0	0	0	0	0	0	0	0
amoA_ASV5	cluster2	TACTGACTGGGCTTGGACATCGTTTACGGTATTTTCAATATCGCAAACATTGATGCTTGCAGTAGGTGCAACATATTACCTGACATTTACAGGTGTTCCAGGAACAGCGACGTACTACGGCCTAATTATGACAGTATACACATGGGTAGCAAAAGGTGCATGGTTTGCATTAGGTTATCCATATGACTTCATTGTAACACCAATTTGGTTACCATCAGCAATGTTGCTTGATTTAGCCTATTGGGCCACAAAGAAGAACAAGCACTCCTTGATACTGTTTGGCGGTGTACTGGTAGGAATGTCTTTACCATTATTCAACATGGTAAACCTGATAACAGTCGCAGACCCACTAGAAACGGCATTCAAATATCCAAGACCAACATTGCCACCATACATGAC…	NP; NP-Gamma; NP-Gamma-2; NP-Gamma-2.2; NP-Gamma-2.2.5; NP-Gamma-2.2.5.Incertae_sedis.1; NP-Gamma-2.2.5.Incertae_sedis.1_OTU1	0.723443	0.714286	1.0554	0.760073	1.31181	0.673077	1.75595	0.666209	0.645604	1.23397	0.0114469	0.0618132	0.480769	0.112179	0	0	0.359432	0.40522	0.503663	0.18544	0	0.215201	0	1.37363	0	0	0.03663	0	0	0	5.49908	0.21978	0	0	0.0320513	0	0	0	0	0	0.263278	0.249542	0	0	0	0
amoA_ASV17		TACTGACTGGGCTTGGACATCGTTTACGGTATTTTCAATATCGCAAACATTGATGCTTGCAGTAGGTGCAACATATTACCTGACATTTACAGGTGTTCCAGGAACAGCGACGTACTACGGCCTAATTATGACAGTATACACATGGGTAGCAAAAGGTGCATGGTTTGCATTAGGTTATCCATATGACTTCATTGTAACACCAATTTGGTTACCATCAGCAATGTTGCTTGATTTAGCCTATTGGGCCACAAAGAAGAACAAGCACTCCTTGATACTGTTTGGCGGTGTACTGGTAGGAATGTCTTTACCATTATTCAACATGGTAAACCTGATAACAGTCGCAGACCCACTAGAAACGGCATTCAAATATCCAAGACCAACATTGCCACCATACATGAC…	NP; NP-Gamma; NP-Gamma-2; NP-Gamma-2.2; NP-Gamma-2.2.5; NP-Gamma-2.2.5.Incertae_sedis.1; NP-Gamma-2.2.5.Incertae_sedis.1_OTU1	0.460165	0.572344	0.77381	0.547161	1.24084	0.373168	0.625	0.290751	0.43956	0.659341	0	0	0.373168	0	0.299908	0	0.119048	0.169414	0	0.03663	0	0	0	0	0	0	0	0	0	0	0	0.501374	0	0	0	0	0	0	0.0343407	0	0	0	0	0	0	0
amoA_ASV26		TACTGACTGGGCTTGGACATCGTTTACGGTATTTTCAATATCGCAAACATTGATGCTTGCAGTAGGTGCAACATATTACCTGACATTTACAGGTGTTCCAGGAACAGCGACGTACTACGGCCTAATTATGACAGTATACACATGGGTAGCAAAAGGTGCATGGTTTGCATTAGGTTATCCATATGACTTCATTGTAACACCAATTTGGTTACCATCAGCAATGTTGCTTGATTTAGCCTATTGGGCCACAAAGAAGAACAAGCACTCCTTGATACTGTTTGGCGGTGTACTGGTAGGAATGTCTTTACCATTATTCAACATGGTAAACCTGATAACAGTCGCAGACCCACTAGAAACGGCATTCAAATATCCAAGACCAACATTGCCACCATACATGAC…	NP; NP-Gamma; NP-Gamma-2; NP-Gamma-2.2; NP-Gamma-2.2.5; NP-Gamma-2.2.5.Incertae_sedis.1; NP-Gamma-2.2.5.Incertae_sedis.1_OTU1	0.0641026	0.162546	0.0892857	0.0869963	0.192308	0	0	0	0	0.0663919	0	0	0.0503663	0	0	0	0	0	0	0	0	0	0	0	0	0	0	0.0938645	0	0	0	0	0	0	0	0	0	0	0	0	0	0	1.51557	0	0	0
amoA_ASV27		TACTGACTGGGCTTGGACATCGTTTACGGTATTTTCAATATCGCAAACATTGATGCTTGCAGTAGGTGCAACATATTACCTGACATTTACAGGTGTTCCAGGAACAGCGACGTACTACGGCCTAATTATGACAGTATACACATGGGTAGCAAAAGGTGCATGGTTTGCATTAGGTTATCCATATGACTTCATTGTAACACCAATTTGGTTACCATCAGCAATGTTGCTTGATTTAGCCTATTGGGCCACAAAGAAGAACAAGCACTCCTTGATACTGTTTGGCGGTGTACTGGTAGGAATGTCTTTACCATTATTCAACATGGTAAACCTGATAACAGTCGCAGACCCACTAGAAACGGCATTCAAATATCCAAGACCAACATTGCCACCATATATGAC…	NP; NP-Gamma; NP-Gamma-2; NP-Gamma-2.2; NP-Gamma-2.2.5; NP-Gamma-2.2.5.Incertae_sedis.1; NP-Gamma-2.2.5.Incertae_sedis.1_OTU1	0	0	0	0	0	0	0	0	0	0	0	0	0	0	0	0	0	0	0	0	0	0	0	0	0	0	0	0	0	0	0	0	0	0	0	0	0	0	0	0	0	0	0	0	0	0
amoA_ASV28		TACTGACTGGGCTTGGACATCGTTTACGGTATTTTCAATATCGCAAACATTGATGCTTGCAGTAGGTGCAACATATTACCTGACATTTACAGGTGTTCCAGGAACAGCGACGTACTACGGCCTAATTATGACAGTATACACATGGGTAGCAAAAGGTGCATGGTTTGCATTAGGTTATCCATATGACTTCATTGTAACACCAATTTGGTTACCATCAGCAATGTTGCTTGATTTAGCCTATTGGGCCACAAAGAAGAACAAGCACTCCTTGATACTGTTTGGCGGTGTACTGGTAGGAATGTCTTTACCACTATTCAACATGGTAAACCTGATAACAGTCGCAGACCCACTAGAAACGGCATTCAAATATCCAAGACCAACATTGCCACCATACATGAC…	NP; NP-Gamma; NP-Gamma-2; NP-Gamma-2.2; NP-Gamma-2.2.5; NP-Gamma-2.2.5.Incertae_sedis.1; NP-Gamma-2.2.5.Incertae_sedis.1_OTU1	0	0	0	0	0	0	0	0	0	0	0	0	0.0206044	0	0	0	0	0	0	0	0	0	0	0	0	0	0	0	0	0	0	0	0	0	0	0	0	0	0	0	0	0	0	0	0	0
amoA_ASV40		TACTGACTGGGCTTGGACATCGTTTACGGTATTTTCAATATCGCAAACATTGATGCTTGCAGTAGGTGCAACATATTACCTGACATTTACAGGTGTTCCAGGAACAGCGACGTACTACGGCCTAATTATGACAGTATACACATGGGTAGCAAAAGGTGCATGGTTTGCATTAGGTTATCCATATGACTTCATTGTAACACCAATTTGGTTACCATCAGCAATGTTGCTTGATTTAGCCTATTGGGCCACAAAGAAGAACAAGCACTCCTTGATACTGTTTGGCGGTGTACTGGTAGGAATGTCTTTACCACTATTCAACATGGTAAACCTGATAACAGTCGCAGACCCACTAGAAACGGCATTCAAATATCCAAGACCAACATTGCCACCATACATGAC…	NP; NP-Gamma; NP-Gamma-2; NP-Gamma-2.2; NP-Gamma-2.2.5; NP-Gamma-2.2.5.Incertae_sedis.1; NP-Gamma-2.2.5.Incertae_sedis.1_OTU1	0.018315	0.14652	0.0595238	0.112179	0.201465	0.0457875	0	0.03663	0.0641026	0.137363	0	0	0.084707	0	0	0	0	0	0	0.0114469	0	0	0	0	0	0	0	0	0	0	0	0	0	0	0	0	0	0	0	0	0	0	1.18361	0	0	0
amoA_ASV54		TACTGACTGGGCTTGGACTTCGTTCACGGTATTTTCAATATCGCAAACGTTGATGCTTGCAGTAGGTGCAACATATTACCTGACATTTACAGGTGTTCCAGGAACAGCGACGTATTACGCCCTAATTATGACAGTATACACATGGATAGCAAAAGGCGCATGGTTTGCACTTGGTTACCCATATGACTTCATTGTAACACCAATTTGGTTACCATCAGCAATGTTGCTTGATTTGGCCTATTGGGCGACAAAGAAGAACAAGCACTCCTTGATACTGTTTGGCGGTGTACTGGTAGGAATGTCTTTACCACTATTCAACATGGTAAACCTGATAACAGTAGCAGACCCACTAGAAACGGCATTCAAGTATCCAAGACCAACATTGCCACCATACATGAC…	NP; NP-Gamma; NP-Gamma-2; NP-Gamma-2.2; NP-Gamma-2.2.5; NP-Gamma-2.2.5_OTU2	0.815018	1.49725	1.68727	2.04441	1.10577	1.60943	1.84295	1.31181	1.83379	1.26145	0	0.173993	1.11264	0	0.0618132	0	0	0	0	0.176282	0	0	0	0	0	0	0	0	0	0	0	0	0	0	0	0	0	0	0	0	0	0	0	0	0	0
amoA_ASV66		TACTGACTGGGCTTGGACTTCGTTCACGGTATTTTCAATATCACAAACATTGATGCTTTGTGTAGGTGCAACATATTACCTAACGTTTACGGGTGTTCCAGGAACAGCAACGTACTACGGCCTAATTATGACAGTATACACATGGGTAGCAAAAGGCGCATGGTTTGCACTAGGTTATCCATATGACTTCATTGTAACTCCAATTTGGTTACCATCAGCGATGTTGCTTGATCTAGCTTATTGGGCCACAAAGAAGAACAAGCACTCTTTGATACTGTTTGGCGGAGTATTAGTAGGAATGTCATTACCATTGTTCAATATGGTAAACCTGATAACAGTAGCAGACCCACTAGAAACGGCCTTCAAATATCCAAGACCAACATTACCACCATACATGAC…	NP; NP-Gamma; NP-Gamma-2; NP-Gamma-2.2; NP-Gamma-2.2.5; NP-Gamma-2.2.5.Incertae_sedis.3_OTU2	0	0	0	0	0	0	0	0	0	0	0	0	0	0	0	0	0	0	0	0	0	0	0	0	0	0	0	0	0	0	0	0	0	0	15.0755	0.29533	0.0251832	0	0	0	0	0	0	0	0	0
amoA_ASV97		TACTGACTGGGCTTGGACTTCGTTTACGGTATTTTCAATATCGCAAACATTGATGCTTGCAGTAGGTGCAACATATTACCTGACATTTACAGGTGTTCCAGGAACAGCGACGTATTACGCCCTAATTATGACAGTATACACATGGATAGCAAAAGGCGCATGGTTTGCACTTGGTTATCCATATGACTTCATTGTAACACCAATTTGGTTACCATCAGCAATGTTGCTTGATTTGGCCTATTGGGCTACAAAGAGGAACAAGCACTCCTTGATACTGTTTGGCGGAGTACTAGTAGGAATGTCTTTACCATTATTCAACATGGTAAACCTGATAACAGTAGCAGACCCACTAGAAACGGCATTCAAATACCCAAGACCAACATTGCCACCATACATGAC…	NP; NP-Gamma; NP-Gamma-2; NP-Gamma-2.2; NP-Gamma-2.2.5; NP-Gamma-2.2.5_OTU4	0.693681	0.272436	0.538004	0.757784	0.526557	0.789835	0.95696	0.524267	0.279304	0.558608	0	0.00915751	0.265568	0	0	0	0	0	0	0.00228938	0	0	0	0	0	0	0	0	0	0	0	0	0.277015	0	0	0	0	0	0	0	0	0	0	0	0	0
amoA_ASV101		TACTGACTGGGCTTGGACTTCGTTTACGGTATTTTCAATATCGCAAACGTTGATGCTTGCAGTAGGTGCAACATATTACCTGACATTTACAGGTGTTCCAGGAACAGCAACGTACTACGGCCTAATTATGACAGTATACACATGGGTAGCAAAAGGCGCATGGTTTGCACTAGGTTATCCATATGACTTCATTGTAACACCAATTTGGTTACCATCAGCAATGTTGCTTGATCTAGCTTATTGGGCTACAAAGAGGAACAAGCACTCCTTGATACTGTTTGGCGGAGTACTGGTAGGAATGTCTTTACCATTATTCAACATGGTAAACCTGATAACAGTAGCAGACCCACTAGAAACGGCATTCAAATATCCAAGACCAACATTGCCACCATACATGAC…	NP; NP-Gamma; NP-Gamma-2; NP-Gamma-2.2; NP-Gamma-2.2.5; NP-Gamma-2.2.5.2; NP-Gamma-2.2.5.2_OTU1	0.464744	0.913462	0.446429	0.526557	0.432692	0.753205	1.1859	0.36859	0.100733	0.084707	0	0.18315	0.409799	0.274725	0.453297	0	0	0	0	0.0343407	0	0	0	0	0	0	0	0	0	0	0	0	0	0	0	0	0	0	0	0	0	0	0	0	0	0
amoA_ASV67	cluster3	CACAGACTGGGCCTGGACATCATATGTGGTATTCTCTATATCACAAACATTGATGCTCACCGTAGGTGCAACATATTATTTGACATTTACAGGAGTTCCAGGAACAGCAACGTACTACGGACTGATCATGACCGTGTATACATGGGTAGCAAAAGGTGCATGGTTTGCACTCGGATATCCATATGACTTCATTGTAACACCAATCTGGTTACCATCAGCAATGCTGTTGGACTTAGTATACTGGGCTACAAAGAAGAACAAACACTCATTGATTCTATTCGGTGGAGTACTAGTAGGAATGTCATTACCACTGTTCAACATGGTAAACTTGATTACAGTAGCAGATCCATTAGAAACTGCATTCAAGTATCCAAGACCAACATTACCACCATATATGAC…	NP; NP-Gamma; NP-Gamma-2; NP-Gamma-2.2; NP-Gamma-2.2.1; NP-Gamma-2.2.1.2; NP-Gamma-2.2.1.2_OTU2	0	0	0	0	0	0	0	0	0	0	0	0	0	0	0	0	0	0	0	0	0	0	0	0	0	0	0	0	0	0	8.97207	0	0	0	0	0	0	0	0	0	0	0	0	0	0	0
amoA_ASV100		CACAGACTGGGCCTGGACATCATATGTGGTATTCTCTATATCACAAACATTGATGCTCACCGTAGGTGCAACATATTATTTGACATTTACAGGAGTTCCAGGAACAGCAACGTACTACGGACTGATCATGACCGTGTATACATGGGTAGCAAAAGGTGCATGGTTTGCACTCGGATATCCATATGACTTCATTGTAACACCAATCTGGTTACCATCAGCAATGCTGTTGGACTTAGTATATTGGGCTACAAAGAAGAACAAGCACTCATTGATTCTATTCGGTGGAGTACTAGTAGGAATGTCATTACCACTGTTCAACATGGTAAACTTGATTACAGTAGCAGATCCATTAGAGACTGCATTCAAGTATCCAAGACCAACATTACCACCATATATGAC…	NP; NP-Gamma; NP-Gamma-2; NP-Gamma-2.2; NP-Gamma-2.2.1; NP-Gamma-2.2.1.2; NP-Gamma-2.2.1.2_OTU2	0.0251832	0.322802	0	0.0228938	0.03663	0	0	0	0.0755495	0.0480769	0	0	0	0	0	0	0	0	0	0	0	0	0	0	0	0	0	0	0	0	0	0	0	0	0	0	0	0	0	0	0	0	0	0	0	0
amoA_ASV110	-	CACTGATTGGGCTTGGACATCCTTTGTAGTATTCTCCATATCGCAAACATTAATGCTTACGGTAGGAGCAGTTTACTACCTAACGTTTACAGGTGTTCCAGGAACAGCAACATATTATGCACTAATCATGACGGTGTATACATGGGTAGCAAAAGGTGCATGGTTTGCACTCGGATACCCATATGACTTCATTGTAACTCCAGTATGGATTCCATCAGCAATGTTGTTGGATTTGGCATATTGGGCAACAAAGAAGAACAAACACTCGTTGATATTGTTTGGCGGAGTAATGGTTGGAATGTCATTACCGTTGTTTAACATGGTAAATCTGATAACGGTAGCTGATCCACTTGAGACTGCATTCAAATATCCAAGACCCACGCTACCACCATACATGAC…	NP; NP-Delta; NP-Delta-2; NP-Delta-2.1; NP-Delta-2.1.2; NP-Delta-2.1.2_OTU8	0.579212	1.23397	0.334249	0.304487	0.283883	0.0709707	1.10577	0.25641	1.06914	0.235806	0	0	0.311355	0	0	0	0	0	0	0.201465	0	0	0	0	0	0	0	0	0	0	0	0	0	0	0	0	0	0	0	0	0	0	0	0	0	0
amoA_ASV12	cluster4	CACCGATTGGGCCTGGACTTCGTTTGTCGTATTTTCAATATCACAAACACTGATGTTAGTAGTCGGCGCATGCTACTACCTGACATTCACTGGAGTCCCAGGAACAGCAACGTATTATGCGTTGATAATGACTGTTTACACATGGGTAGCAAAAGGTGCATGGTTTGCACTCGGATACCCATATGACTTCATTGTAACACCCGTTTGGCTACCGTCAGCAATGTTGCTTGACTTGGCATACTGGGCTACAAAGAAGAACAAGCACTCACTGATACTATTTGGTGGTGTGATGTGTGGAATGTCATTGCCGTTGTTTAACATGGTCAACCTCATCACTGTGGCTGATCCATTAGAGACTGCATTCAAATATCCAAGACCAACGCTTCCGCCGTATATGAC…	NP; NP-Eta; NP-Eta-1; NP-Eta-1.2; NP-Eta-1.2.1; NP-Eta-1.2.1_OTU15	8.29899	9.75046	6.61401	6.16529	7.2619	7.07647	11.1447	5.73718	5.08929	2.79304	1.41484	3.68819	6.27976	1.76053	2.64652	0.0160256	1.9391	1.44689	1.82234	0.554029	0	0	0	0	0	0	0	0	0	4.3544	0	0	0	0	0	0.123626	0	0	0	0	0	0	0	0	0	0
amoA_ASV79		CACCGATTGGGCCTGGACTTCGTTTGTCGTATTTTCAATATCACAAACACTGATGTTAGTAGTCGGCGCATGCTACTATCTGACATTCACTGGAGTCCCAGGAACAGCAACGTATTATGCGTTGATAATGACTGTTTACACATGGGTAGCAAAAGGTGCATGGTTTGCACTCGGATACCCATATGACTTCATTGTAACACCCGTTTGGCTACCGTCAGCAATGTTGCTTGACTTGGCATACTGGGCTACAAAGAAGAACAAGCACTCACTGATACTATTTGGTGGTGTGATGTGTGGAATGTCATTGCCGTTGTTTAACATGGTCAACCTCATCACTGTGGCTGATCCATTAGAGACTGCATTCAAATATCCAAGACCAACGCTTCCGCCGTATATGAC…	NP; NP-Eta; NP-Eta-1; NP-Eta-1.2; NP-Eta-1.2.1; NP-Eta-1.2.1_OTU15	0.567766	0.737179	0.979853	0.796703	0.430403	0.599817	1.19277	0.434982	0.116758	0.446429	0	0.322802	0.711996	0.107601	0.32967	0.0343407	0	0	0.0732601	0.602106	0	0	0	0	0	0	0	0	0	0	0	0	0	0.231227	0	0	0	0	0	0	0	0	0	0	0	0
amoA_ASV1	cluster5	CACCGATTGGGCCTGGACTTCGTTTGTCGTATTTTCAATATCACAAACACTGATGTTAGTAGTCGGCGCATGCTACTACCTGACATTTACTGGAGTCCCAGGAACAGCAACGTATTACGCGTTGATAATGACTGTTTACACATGGGTAGCAAAAGGTGCATGGTTTGCACTCGGATACCCATATGACTTCATTGTAACACCCGTTTGGCTTCCGTCAGCAATGTTGCTTGACTTGGCATACTGGGCTACAAAGAAGAACAAGCACTCACTGATACTATTTGGTGGTGTGATGTGTGGAATGTCATTGCCGTTGTTTAACATGGTCAACCTCATCACTGTGGCTGATCCATTAGAGACTGCATTCAAATATCCAAGACCAACGCTTCCGCCGTATATGAC…	NP; NP-Eta; NP-Eta-1; NP-Eta-1.2; NP-Eta-1.2.1; NP-Eta-1.2.1_OTU15	3.03571	5.51511	3.32418	3.03342	4.23764	1.56136	3.20284	1.3141	1.66896	1.80403	0.0343407	0.892857	1.37363	0.14652	0.501374	0.238095	0.604396	0.750916	0.0595238	0.505952	0.950092	0	0	0	0.533425	0	0.663919	0	0	12.3168	0.0206044	3.39057	10.0366	7.9098	5.67766	6.13324	7.48168	1.16987	8.71566	3.43636	3.55311	4.61081	1.63919	1.2935	0.989011	0.22207
amoA_ASV44		CACCGATTGGGCCTGGACTTCGTTTGTCGTATTTTCAATATCACAAACATTGATGTTAGTAGTCGGCGCATGCTACTACCTGACATTTACTGGAGTCCCAGGAACAGCAACGTATTACGCGTTGATAATGACTGTTTACACATGGGTAGCAAAAGGTGCATGGTTTGCACTGGGATACCCATATGACTTCATTGTAACACCCGTTTGGCTTCCGTCAGCAATGTTGCTTGACTTGGCATACTGGGCTACGAAGAAGAACAAGCACTCACTGATACTATTTGGTGGTGTGATGTGTGGAATGTCATTGCCGTTGTTTAACATGGTCAACCTCATCACTGTGGCTGATCCATTAGAGACTGCATTCAAATATCCAAGACCAACGCTTCCGCCGTATATGAC…	NP; NP-Eta; NP-Eta-1; NP-Eta-1.2; NP-Eta-1.2.1; NP-Eta-1.2.1_OTU15	0	0	0	0	0.03663	0	0	0	0	0	0	0	0	0	0	0	0	0	0	0	0	0	0	0	0	0	0	0	0	0	0	0	6.60256	0.299908	0	0.652473	0.107601	0	0	0.0274725	0	0	0	0	0	0
amoA_ASV52		CACCGATTGGGCCTGGACTTCGTTTGTCGTATTTTCAATATCACAAACACTGATGTTAGTAGTCGGCGCATGCTACTACCTGACATTTACTGGAGTCCCAGGAACAGCAACGTATTACGCGTTGATAATGACTGTTTACACATGGGTAGCAAAAGGTGCATGGTTTGCACTCGGATACCCATATGACTTCATTGTAACACCCGTTTGGCTTCCGTCAGCAATGTTGCTTGACTTGGCATACTGGGCTACAAAGAAGAACAAGCACTCACTGATACTATTTGGTGGTGTGATGTGTGGAATGTCATTGCCGTTGTTTAACATGGTCAACCTCATCACTGTGGCTGATCCATTAGAGACTGCATTCAAATATCCAAGACCAACGCTTCCGCCGTATATGAC…	NP; NP-Eta; NP-Eta-1; NP-Eta-1.2; NP-Eta-1.2.1; NP-Eta-1.2.1_OTU15	0	0	0	0	0	0	0	0	0	0	0	0	0	0	0	0	0	0	0	0	0	0	0	0	0	0	0	0	0	0	0	0	0	0	0	0	0	0	0	0	0	0	0	0	0	0
amoA_ASV74		CACCGATTGGGCCTGGACTTCGTTTGTCGTATTTTCAATATCACAAACACTGATGTTAGTAGTCGGCGCATGCTACTACCTGACATTTACTGGAGTCCCAGGAACAGCAACGTATTACGCGTTGATAATGACTGTTTACACATGGGTAGCAAAAGGTGCATGGTTTGCACTCGGATACCCATATGACTTCATTGTAACACCCGTTTGGCTTCCGTCAGCAATGTTGCTTGACTTGGCATACTGGGCTACAAAGAAGAACAAGCACTCACTGATACTATTTGGTGGTGTGATGTGTGGAATGTCATTGCCGTTGTTTAACATGGTCAACCTCATCACTGTGGCTGATCCATTAGAGACTGCATTCAAATATCCAAGACCAACGCTTCCGCCGTATATGAC…	NP; NP-Eta; NP-Eta-1; NP-Eta-1.2; NP-Eta-1.2.1; NP-Eta-1.2.1_OTU15	0	0	0	0	0	0	0	0	0	0	0	0	0	0	0	0	0	0	0	0	0	0	0	0	0	0	0	0	0	0	0	0	0	0	0	0	0	0	0	0	0	0	0	0	0	0
amoA_ASV31	cluster6	CACCGATTGGGCCTGGACTTCGTTTGTCGTATTTTCAATATCACAAACACTGATGTTAGTAGTCGGCGCATGCTACTACCTGACATTTACAGGAGTTCCAGGAACAGCAACGTATTACGCGTTGATAATGACTGTTTACACATGGGTAGCAAAAGGTGCATGGTTTGCACTAGGATACCCATATGACTTCATTGTAACACCAGTTTGGCTACCGTCAGCAATGTTGCTTGACTTGGCATACTGGGCCACAAAGAAGAACAAGCACTCACTGATACTATTTGGTGGTGTGATGTGTGGAATGTCATTGCCGTTGTTTAACATGGTCAACCTCATCACTGTGGCTGATCCATTAGAGACTGCATTCAAATATCCAAGACCAACGCTTCCGCCGTATATGAC…	NP; NP-Eta; NP-Eta-1; NP-Eta-1.2; NP-Eta-1.2.1; NP-Eta-1.2.1_OTU15	3.55311	4.82372	2.25733	1.81777	3.24863	2.02152	3.19826	1.88874	2.17949	1.91392	0.705128	2.44505	2.40156	1.2706	2.0696	0.0961538	0.641026	0.606685	1.03251	3.08379	0	0	0	0	0	0	0	0	0	0	0	0	0	0	0	0	0	0	0	0	0	0	0	0	0	0
amoA_ASV71		CACCGATTGGGCCTGGACTTCGTTTGTCGTATTTTCAATATCACAAACACTGATGTTAGTAGTCGGCGCATGCTACTACCTGACATTTACAGGAGTTCCAGGAACAGCAACGTATTACGCGTTGATAATGACTGTTTACACATGGGTAGCAAAAGGTGCATGGTTTGCACTAGGATACCCATATGACTTCATTGTAACACCAGTTTGGCTACCGTCAGCAATGTTGCTTGACTTGGCATACTGGGCCACAAAGAAGAACAAGCACTCACTGATACTATTTGGTGGTGTGATGTGTGGAATGTCATTGCCGTTGTTTAACATGGTCAACCTCATCACTGTGGCTGATCCATTAGAGACTGCATTCAAATATCCAAGACCAACGCTTCCGCCGTATATGAC…	NP; NP-Eta; NP-Eta-1; NP-Eta-1.2; NP-Eta-1.2.1; NP-Eta-1.2.1_OTU15	1.32784	1.69185	0.684524	0.572344	0.579212	0.622711	0.92033	0.398352	0.872253	0.581502	0.434982	0.80815	0.842491	0.0114469	0.208333	0.14652	0.0274725	0.0778388	0.824176	0.44185	0	0	0	0	0	0	0	0	0	0	0	0	0	0	0	0	0	0	0	0	0	0	0	0	0	0
amoA_ASV91		CACCGATTGGGCCTGGACTTCGTTTGTCGTATTTTCAATATCACAAACACTGATGTTAGTAGTCGGCGCATGCTACTACCTGACATTTACAGGAGTTCCAGGAACAGCAACGTATTACGCGTTGATAATGACTGTTTACACATGGGTAGCAAAAGGTGCATGGTTTGCACTCGGATACCCATATGACTTCATTGTAACACCAGTTTGGCTACCGTCAGCAATGTTGCTTGACTTGGCATACTGGGCCACAAAGAAGAACAAGCACTCACTGATACTATTTGGTGGTGTGATGTGTGGAATGTCATTGCCGTTGTTTAACATGGTCAACCTCATCACTGTGGCTGATCCATTAGAGACTGCATTCAAATATCCAAGACCAACGCTTCCGCCGTATATGAC…	NP; NP-Eta; NP-Eta-1; NP-Eta-1.2; NP-Eta-1.2.1; NP-Eta-1.2.1_OTU15	0.2587	0.251832	0.263278	0.201465	0.732601	0.288462	0.0549451	0.228938	0.0595238	0.311355	0.659341	1.54075	0.499084	0.647894	0.240385	0.281593	0.0274725	0.0892857	0.521978	0.940934	0	0	0	0	0	0	0	0	0	0	0	0	0	0	0	0	0	0	0	0	0	0	0	0	0	0
amoA_ASV39	cluster7	CACTGACTGGGCCTGGACTTCGTTTGTAATATTCTCAATATCACAATCGTTGATGTTGGTAGTCGGCGCATGCTACTATCTGACATTCACTGGAGTCCCAGGAACAGCAACGTATTACGCGTTGATAATGACCGTCTACACATGGGTAGCAAAAGGTGCATGGTTTGCACTCGGATACCCATATGACTTCATTGTAACACCAGTTTGGCTACCGTCGGCAATGCTGCTTGACTTGGCATACTGGGCGACAAAGAAGAACAAGCACTCACTGATTCTATTCGGTGGTGTGATGTGTGGAATGTCATTGCCGTTGTTTAACATGGTCAACCTCATCACTGTGGCTGATCCATTAGAGACTGCATTCAAATATCCAAGACCAACGCTCGCTCCATATATGAC…	NP; NP-Eta; NP-Eta-1; NP-Eta-1.2; NP-Eta-1.2.1; NP-Eta-1.2.1_OTU11	0.0389194	0	0	0.0801282	0.00686813	0	0	0	0.00457875	0	0	0	0	0	0	0	0	0	0	0	0	0	0	0	0	0	0	0	0	0	0	0.281593	0	0	1.94597	0.0251832	0	0	0	0	2.53663	1.04853	0	0	0	0
amoA_ASV45		CACCGACTGGGCCTGGACTTCGTTTGTCATATTCTCAATATCACAATCGTTGATGTTGGTAGTTGGCGCATGCTACTATCTCACATTCACGGGAGTCCCAGGAACAGCAACGTATTACGCGTTGATAATGACCGTCTACACATGGGTAGCAAAAGGTGCATGGTTTGCACTCGGATACCCATATGACTTCATTGTAACACCAGTTTGGCTACCGTCGGCAATGCTGCTTGACTTGGCATACTGGGCGACAAAGAAGAACAAGCACTCACTGATTCTATTCGGTGGTGTGATGTGTGGAATGTCATTGCCGTTGTTTAACATGGTCAACCTCATCACTGTGGCTGATCCATTAGAGACTGCATTCAAATATCCAAGACCAACGCTCGCTCCATATATGAC…	NP; NP-Eta; NP-Eta-1; NP-Eta-1.2; NP-Eta-1.2.1; NP-Eta-1.2.1_OTU11	0.885989	1.05311	1.36676	1.32097	2.49084	0.798993	0.663919	0.833333	1.32097	2.78159	0.00915751	0.173993	1.16071	0.599817	0.412088	0.0663919	0.851648	0.265568	1.41712	1.04625	0	0	0	0	0	0	0	0	0	0	0	0	0	0	0	0	0	0	0	0	0	0	0	0	0	0
amoA_ASV50		CACTGACTGGGCCTGGACTTCGTTTGTAATATTCTCAATATCACAATCGTTGATGTTGGTAGTCGGCGCATGCTACTATCTGACATTCACTGGAGTCCCAGGAACAGCAACGTATTACGCGTTGATAATGACCGTCTACACATGGGTAGCAAAAGGTGCATGGTTTGCACTCGGATACCCATATGACTTCATTGTAACACCAGTTTGGCTACCGTCGGCAATGCTGCTTGACTTGGCATACTGGGCGACAAAGAAGAACAAGCACTCACTGATTCTATTCGGTGGTGTGATGTGTGGAATGTCATTGCCGTTGTTTAACATGGTCAACCTCATCACTGTGGCTGATCCATTAGAGACTGCATTCAAATATCCAAGACCAACGCTCGCTCCATATATGAC…	NP; NP-Eta; NP-Eta-1; NP-Eta-1.2; NP-Eta-1.2.1; NP-Eta-1.2.1_OTU11	0	0	0	0	0	0	0	0	0	0	0	0	0	0	0	0	0	0	0	0	0	0	0	0	0	0	0	0	0	0	0.018315	0.164835	0	0	7.98306	0	0	5.76923	0	2.51832	0	1.14011	0	0.361722	0.283883	0.018315
amoA_ASV46	Ca.Nitrosotenuis unzonesis-like	TACTGATTGGGCCTGGACTTCGTTTGTTGTCTTCTCAATATCGCAGACACTAATGTTGGTAGTTGGCGCATGCTACTATCTGACATTTACAGGCGTTCCAGGAACAGCGACGTATTACGCGTTGATCATGACCGTATACACATGGGTTGCCAAAGGCGCATGGTTCGCACTAGGTTATCCATATGACTTCATTGTCACACCAGTTTGGCTGCCATCAGCAATGCTGTTGGATTTGGCGTACTGGGCTACAAAGAAGAACAAGCACTCACTGATACTATTCGGTGGTGTAATGTGCGGCCTGTCATTACCATTGTTCAACATGGTAAATCTAATCACGGTTGCTGACCCATTAGAGACTGCATTCAAATATCCAAGACCAACTTTGCCTCCATACATGAC…	NP; NP-Eta; NP-Eta-1; NP-Eta-1.2; NP-Eta-1.2.2; NP-Eta-1.2.2_OTU1	2.70147	1.32326	2.62821	3.59661	2.40842	1.86813	1.10348	2.14057	1.37821	2.76786	0	0.105311	1.23168	0.0526557	0.0892857	0.00457875	0.121337	0	0.412088	0.279304	0	0	0	0	0	0	0	0	0	0	0	0	0	0	0	0	0	0	0	0	0	0	0	0	0	0
amoA_ASV93		CACTGACTGGGCCTGGACTTCGTTTGTAATATTTTCGGTATCACAAACACTGATGTTGGTAGTCGGCGCATGCTACTATCTGACATTTACAGGAGTTCCAGGAACGGCAACGTATTACGCGTTGATAATGACCGTCTATACATGGATTGCAAAAGGTGCATGGTTTGCACTCGGATATCCATATGACTTCATTGTGACGCCGGTTTGGCTGCCATCAGCAATGCTGTTGGATTTGGCATACTGGGCAACAAAGAAGAACAAGCACTCACTGATCCTATTTGGCGGTGTAATGTGCGGACTGTCATTGCCATTGTTCAACATGGTAAACCTAATCACGGTTGCTGACCCATTAGAGACTGCATTCAAATATCCAAGACCAACATTGCCCCCATACATGAC…	NP; NP-Eta; NP-Eta-1; NP-Eta-1.2; NP-Eta-1.2.2; NP-Eta-1.2.2_OTU2	0.0457875	0	0.0915751	0.0595238	0.103022	0.0663919	0.0320513	0.0251832	0.18315	0.192308	0	0	0.103022	0	0	0	0	0	0	0	0	0	0	0	0	0	0	0	0	0	0	0	0	0	0	0.00686813	0	0	0	0	0	0	0.645604	0	0	0
amoA_ASV38	cluster8	CACTGACTGGGCATGGACTTCATTTGTCGTGTTTTCAATATCACAGACATTGATGTTGGTAGTTGGCGCGTGCTACTATCTTACATTCACTGGAGTTCCAGGAACCGCAACATACTATGCGCTGATTATGACCGTGTATACATGGGTCGCAAAAGGCGCTTGGTTTGCACTAGGTTACCCATATGACTTCATTGTAACGCCAGTTTGGTTGCCATCAGCAATGTTAATTGATTTGGCATACTGGGCTACAAAGAAGAACAAACACTCACTGATATTATTCGGTGGTGTGATGTGTGGAATGTCACTGCCATTGTTCAACATGGTAAATCTAATTACCGTGGCTGATCCATTGGAGACTGCTTTCAAATATCCAAGACCAACGCTAGCTCCATACATGAC…	NP; NP-Eta; NP-Eta-1; NP-Eta-1.1; NP-Eta-1.1.1; NP-Eta-1.1.1.3; NP-Eta-1.1.1.3_OTU2	2.30311	0.558608	3.16163	3.58288	2.14515	2.33059	1.19505	2.2207	1.84753	2.06273	0.455586	1.27976	2.21383	1.12179	0.757784	0.299908	0.700549	0.33196	0.3663	1.72161	0	0	0	0	0.162546	0	0	0	0	0	0	0	0	0	0	0	0	0	0	0	0	0	0	0	0	0
amoA_ASV47		CACTGACTGGGCATGGACTTCATTTGTCGTGTTCTCCGTATCACAGACACTAATGTTGGTAGTTGGCGCGTGCTACTATCTCACATTTACTGGAGTTCCAGGAACCGCAACTTACTATGCGCTGATTATGACCGTGTATACATGGGTCGCAAAAGGCGCTTGGTTTGCATTAGGTTACCCATATGACTTCATTGTAACGCCTGTTTGGTTGCCATCAGCAATGTTAATTGACTTGGCATACTGGGCTACAAAGAAGAACAAACACTCACTGATATTATTCGGTGGTGTGATGTGTGGAATGTCATTGCCATTGTTCAACATGGTAAATCTAATTACCGTGGCTGATCCATTGGAGACTGCTTTCAAATATCCAAGACCAACGCTAGCTCCATACATGAC…	NP; NP-Eta; NP-Eta-1; NP-Eta-1.1; NP-Eta-1.1.1; NP-Eta-1.1.1.3; NP-Eta-1.1.1.3_OTU2	0.382326	0.114469	1.26374	0.819597	0.821886	0.592949	0.123626	0.531136	0.318223	1.08288	0.137363	0.251832	0.396062	0	0	0.105311	0.176282	0.0686813	0.018315	0.199176	0	0	0	0	0	0	0	0	0	0	0	0	0	0	0	0	0	0	0	0	10.4739	0	0	0	0	0
amoA_ASV70		CACTGACTGGGCATGGACTTCATTTGTCGTGTTTTCAATATCACAGACATTGATGTTGGTAGTTGGCGCGTGCTACTATCTTACATTCACTGGAGTTCCAGGAACCGCAACATACTATGCGCTGATTATGACCGTGTATACATGGGTCGCAAAAGGCGCTTGGTTTGCACTAGGTTACCCATATGACTTCATTGTAACGCCAGTTTGGTTGCCATCAGCAATGTTAATTGACTTGGCATACTGGGCTACAAAGAAGAACAAACACTCACTGATATTATTCGGTGGTGTGATGTGTGGAATGTCACTGCCATTGTTCAACATGGTAAATCTAATTACCGTGGCTGATCCATTGGAGACTGCTTTCAAATATCCAAGACCAACGCTAGCTCCATACATGAC…	NP; NP-Eta; NP-Eta-1; NP-Eta-1.1; NP-Eta-1.1.1; NP-Eta-1.1.1.3; NP-Eta-1.1.1.3_OTU2	1.12637	0.290751	1.11493	1.87042	1.30723	1.06456	0.336538	0.764652	0.695971	0.620421	0.281593	1.07372	1.19734	0.453297	0.686813	0.263278	0.139652	0.0915751	0.583791	0.432692	0	0	0	0	0	0	0	0	0	0	0	0	0	0	0	0	0	0	0	0	0	0	0	0	0	0
amoA_ASV81		CACTGACTGGGCATGGACTTCATTTGTCGTGTTCTCCGTATCACAGACACTAATGTTGGTAGTTGGCGCGTGCTACTATCTCACATTTACTGGAGTTCCAGGAACCGCAACTTACTATGCGCTGATTATGACCGTGTATACATGGGTCGCAAAAGGCGCTTGGTTTGCATTAGGTTACCCATATGACTTCATTGTAACGCCTGTTTGGTTGCCATCAGCAATGTTAATTGACTTGGCATACTGGGCTACAAAGAAGAACAAACACTCACTGATATTATTCGGTGGTGTGATGTGTGGAATGTCATTGCCATTGTTCAACATGGTAAATCTAATTACCGTGGCTGATCCATTGGAGACTGCTTTCAAATATCCAAGACCAACGCTAGCTCCATACATGAC…	NP; NP-Eta; NP-Eta-1; NP-Eta-1.1; NP-Eta-1.1.1; NP-Eta-1.1.1.3; NP-Eta-1.1.1.3_OTU2	0.689103	0.0915751	1.00962	0.686813	0.778388	0.409799	0.105311	0.47619	0.645604	1.05998	0	0.160256	0.455586	0.00915751	0.247253	0.00228938	0.173993	0.0755495	0.0160256	0.0549451	0	0	0	0	0	0	0	0	0	0	0	0	0	0	0	0	0	0	0	0	0	0	0	0	0	0
amoA_ASV88		CACTGACTGGGCATGGACTTCATTTGTCGTGTTCTCCGTATCACAGACACTAATGTTGGTAGTTGGCGCGTGCTACTATCTCACATTTACTGGAGTTCCAGGAACCGCAACTTACTATGCGCTGATTATGACCGTGTATACATGGGTCGCAAAAGGCGCTTGGTTTGCATTAGGTTACCCATATGACTTCATTGTAACGCCAGTTTGGTTGCCATCAGCAATGTTAATTGACTTGGCATACTGGGCTACAAAGAAGAACAAACACTCACTGATATTATTCGGTGGTGTGATGTGTGGAATGTCATTGCCATTGTTCAACATGGTAAATCTAATTACCGTGGCTGATCCATTGGAGACTGCTTTCAAATATCCAAGACCAACGCTAGCTCCATACATGAC…	NP; NP-Eta; NP-Eta-1; NP-Eta-1.1; NP-Eta-1.1.1; NP-Eta-1.1.1.3; NP-Eta-1.1.1.3_OTU2	0.267857	0.0457875	0.544872	0.206044	0.389194	0.0709707	0.14881	0.2587	0.201465	0.3663	0	0.0274725	0.18544	0	0	0.0778388	0.0778388	0.0389194	0.00228938	0.187729	0	0	0	0	0	0	0	0	0	0	0	0	0	0	0	0	0	0	0	0	0	0	0	0	0	0
amoA_ASV4	cluster9	TACTGACTGGATGTGGACATCTTATGTGATATTTACTCTATCACAATCATTGATGCTCGCAGTCGGTGCAGCATACTACCTTACGTTCACTGGTGTTCCAGGAACAGCAACATACTATGCACTAATAATGACAGTGTATACTTGGATTGCAAAAGGTGCGTGGTTCTCCTTAGGATATCCATACAGCTTCATCGTTGTGCCAATGTGGATTCCATCGGCGATACTGATGGATTTGGCATATTGGGCAACAAAGAGAAACAAACACTCTTTGATCCTGATAGGCGGTGTACTCTGTGGTATGTCAATGTCGTTGTTCAACATGATCAATCTAATCACAATAGATGATCCTCTTGAGACTGCTTTCAAATACCCAAGAACCACATTGCCTCCATACATGAC…	NT; NT-Alpha; NT-Alpha-1; NT-Alpha-1.1; NT-Alpha-1.1.1; NT-Alpha-1.1.1.1; NT-Alpha-1.1.1.1.3; NT-Alpha-1.1.1.1.3.2; NT-Alpha-1.1.1.1.3.2.Incertae_sedis; NT-Alpha-1.1.1.1.3.2.Incertae_sedis_OTU1	0	0	0	0	0	0	0	0	0	0	0	0	0	0	0	0	0	0	0	0	51.6323	43.2738	53.4226	50.0664	50.7486	72.6442	2.60302	26.685	0.281593	0	0.0160256	0	0	0	0	0	0	0	0	0	2.1131	0.327381	0	3.00137	3.85073	0.336538
amoA_ASV11		TACTGACTGGATGTGGACATCTTATGTGATATTTACTCTATCACAATCATTGATGCTCGCAGTCGGTGCAGCATACTACCTTACGTTCACTGGTGTTCCAGGAACAGCAACATACTATGCACTAATAATGACAGTGTATACTTGGATTGCAAAAGGTGCGTGGTTCTCCTTAGGATATCCATACAGCTTCGTCGTTGTGCCAATGTGGATTCCATCGGCAATACTGATGGATTTGGCATATTGGGCAACAAAGAGAAACAAACACTCTTTGATCCTGATAGGCGGTGTACTCTGTGGTATGTCAATGTCGTTGTTCAACATGATCAATCTAATCACAATAGATGATCCTCTTGAGACTGCTTTCAAATACCCAAGAACCACATTGCCTCCATACATGAC…	NT; NT-Alpha; NT-Alpha-1; NT-Alpha-1.1; NT-Alpha-1.1.1; NT-Alpha-1.1.1.1; NT-Alpha-1.1.1.1.3; NT-Alpha-1.1.1.1.3.2; NT-Alpha-1.1.1.1.3.2.Incertae_sedis; NT-Alpha-1.1.1.1.3.2.Incertae_sedis_OTU1	0	0	0	0	0	0	0	0	0	0	0	0	0	0	0	0	0	0	0	0	0.00228938	11.2958	0.00457875	0.224359	7.22527	0	28.2784	9.72299	27.8182	0	0	0	0.238095	0	1.64377	0	0	0	0	0	0.526557	0.231227	0.135073	2.08562	5.09844	0
amoA_ASV22		TACTGACTGGATGTGGACATCTTATGTGATATTTACTCTATCACAATCATTGATGCTCGCAGTCGGTGCAGCATACTACCTTACGTTCACTGGTGTTCCAGGAACAGCAACATACTATGCACTAATAATGACAGTGTATACTTGGATTGCAAAAGGTGCGTGGTTCTCCTTAGGATATCCATACAGCTTCATCGTTGTGCCAATGTGGATTCCATCGGCGATACTGATGGATTTGGCATATTGGGCAACAAAGAGAAACAAACACTCTTTGATCCTGATAGGCGGTGTACTCTGTGGTATGTCAATGTCGTTGTTCAACATGATCAATCTAATCACAATAGATGATCCTCTTGAGACTGCTTTCAAATACCCAAGAACCACATTGCCTCCATACATGAC…	NT; NT-Alpha; NT-Alpha-1; NT-Alpha-1.1; NT-Alpha-1.1.1; NT-Alpha-1.1.1.1; NT-Alpha-1.1.1.1.3; NT-Alpha-1.1.1.1.3.2; NT-Alpha-1.1.1.1.3.2.Incertae_sedis; NT-Alpha-1.1.1.1.3.2.Incertae_sedis_OTU1	0	0	0	0	0	0	0	0	0	0	0	0	0	0	0	0	0	0	0	0	16.8704	9.68407	15.364	10.3228	0.849359	3.35852	0	0.682234	0	0	0	0	0	0	0	0	0	0	0	0	0	0	0	0	0.00686813	0
amoA_ASV23		TACTGACTGGATGTGGACATCTTATGTGATATTTACTCTATCACAATCATTGATGCTCGCAGTCGGTGCAGCATACTACCTTACGTTCACTGGTGTTCCAGGAACAGCAACATACTATGCACTAATAATGACAGTGTATACTTGGATTGCAAAAGGTGCGTGGTTCTCCTTAGGATATCCATACAGCTTCATCGTTGTGCCAATGTGGATTCCATCGGCAATACTGATGGATTTGGCATATTGGGCAACAAAGAGAAACAAACACTCTTTGATCCTGATAGGCGGTGTACTCTGTGGTATGTCAATGTCGTTGTTCAACATGATCAATCTAATCACAATAGATGATCCTCTTGAGACTGCTTTCAAATACCCAAGAACCACATTGCCTCCATACATGAC…	NT; NT-Alpha; NT-Alpha-1; NT-Alpha-1.1; NT-Alpha-1.1.1; NT-Alpha-1.1.1.1; NT-Alpha-1.1.1.1.3; NT-Alpha-1.1.1.1.3.2; NT-Alpha-1.1.1.1.3.2.Incertae_sedis; NT-Alpha-1.1.1.1.3.2.Incertae_sedis_OTU1	0	0	0	0	0	0	0	0	0	0	0	0	0	0	0	0	0	0	0	0	12.6259	5.3663	14.5215	15.1099	0.625	3.41346	0	1.4446	0	0	0	0	0	0	0	0	0	0	0	0	0	0	0	0	0	0
amoA_ASV30		TACTGACTGGATGTGGACATCTTATGTGATATTTACTCTATCACAATCATTGATGCTCGCAGTCGGTGCAGCATACTACCTTACGTTCACTGGTGTTCCAGGAACAGCAACATACTATGCACTAATAATGACAGTGTATACTTGGATTGCAAAAGGTGCGTGGTTCTCCTTAGGATATCCATACAGCTTCGTCGTTGTGCCAATGTGGATTCCATCGGCAATACTGATGGATTTGGCATATTGGGCAACAAAGAGAAACAAACACTCTTTGATCCTGATAGGCGGTGTACTCTGTGGTATGTCAATGTCGTTGTTCAACATGATCAATCTAATCACAATAGATGATCCTCTTGAGACTGCTTTCAAATACCCAAGAACCACATTGCCTCCATACATGAC…	NT; NT-Alpha; NT-Alpha-1; NT-Alpha-1.1; NT-Alpha-1.1.1; NT-Alpha-1.1.1.1; NT-Alpha-1.1.1.1.3; NT-Alpha-1.1.1.1.3.2; NT-Alpha-1.1.1.1.3.2.Incertae_sedis; NT-Alpha-1.1.1.1.3.2.Incertae_sedis_OTU1	0	0	0	0	0	0	0	0	0	0	0	0	0	0	0	0	0	0	0	0	0	2.91209	0	0	2.87775	0	12.0879	5.88599	12.3054	0	0	0	0	0	0.711996	0	0	0	0	0	1.05311	0	0	0.563187	1.51786	0.0389194
amoA_ASV49		TACTGACTGGATGTGGACATCTTATGTGATATTTACTCTATCACAATCATTGATGCTCGCAGTCGGTGCAGCATACTACCTTACGTTCACTGGTGTTCCAGGAACAGCAACATACTATGCACTAATAATGACAGTGTATACTTGGATTGCAAAAGGTGCGTGGTTCTCCTTAGGATATCCATACAGTTTCGTCGTTGTGCCAATGTGGATTCCATCAGCAATATTGATGGATTTGGCATATTGGGCAACAAAGAGAAACAAACACTCTTTGATCCTGATAGGCGGTGTACTCTGTGGTATGTCAATGTCGTTGTTCAACATGATCAATCTAATCACAATAGATGATCCTCTTGAGACTGCTTTCAAATACCCAAGAACCACATTGCCTCCATACATGAC…	NT; NT-Alpha; NT-Alpha-1; NT-Alpha-1.1; NT-Alpha-1.1.1; NT-Alpha-1.1.1.1; NT-Alpha-1.1.1.1.3; NT-Alpha-1.1.1.1.3.2; NT-Alpha-1.1.1.1.3.2.Incertae_sedis; NT-Alpha-1.1.1.1.3.2.Incertae_sedis_OTU1	0	0	0	0	0	0	0	0	0	0	0	0	0	0	0	0	0	0	0	0	0.299908	4.07051	2.01465	2.35119	1.54991	0	6.43086	3.65842	1.10806	0	0	0	0	0	0.196886	0	0	0	0	0	0	0	0	0	0	0
amoA_ASV60		TACTGACTGGATGTGGACATCTTATGTGATATTTACTCTATCACAATCATTGATGCTCGCAGTCGGTGCAGCATACTACCTTACGTTCACTGGTGTTCCAGGAACAGCAACATACTATGCACTAATAATGACAGTGTATACTTGGATTGCAAAAGGTGCGTGGTTCTCCTTAGGATATCCATACAGCTTCGTCGTTGTGCCAATGTGGATTCCATCGGCAATACTGATGGATTTGGCATATTGGGCAACAAAGAGAAACAAACACTCTTTGATCCTGATAGGCGGTGTACTCTGTGGTATGTCAATGTCGTTGTTCAACATGATCAATCTAATCACAATAGATGATCCTCTTGAGACTGCTTTCAAATACCCAAGAACCACATTGCCTCCATACATGAC…	NT; NT-Alpha; NT-Alpha-1; NT-Alpha-1.1; NT-Alpha-1.1.1; NT-Alpha-1.1.1.1; NT-Alpha-1.1.1.1.3; NT-Alpha-1.1.1.1.3.2; NT-Alpha-1.1.1.1.3.2.Incertae_sedis; NT-Alpha-1.1.1.1.3.2.Incertae_sedis_OTU1	0	0	0	0	0	0	0	0	0	0	0	0	0	0	0	0	0	0	0	0	0	4.60852	2.17949	3.04487	1.04853	0	0.0824176	5.30907	0.244963	0	0	0	0	0	0	0	0	0	0	0	0	0	0	0	0	0
amoA_ASV76		TACTGACTGGATGTGGACATCTTATGTGATATTTACTCTATCACAATCATTGATGCTCGCAGTCGGTGCAGCATACTACCTTACGTTCACTGGTGTTCCAGGAACAGCAACATACTATGCACTAATAATGACAGTGTATACTTGGATTGCAAAAGGTGCGTGGTTCTCCTTAGGATATCCATACAGCTTCGTCGTTGTGCCAATGTGGATTCCATCGGCAATACTGATGGATTTGGCATATTGGGCAACAAAGAGAAACAAACACTCTTTGATCCTGATCGGCGGTGTACTCTGTGGTATGTCAATGTCGTTGTTCAACATGATCAATCTAATCACAATAGATGATCCTCTTGAGACTGCTTTCAAATACCCAAGAACCACATTGCCTCCATACATGAC…	NT; NT-Alpha; NT-Alpha-1; NT-Alpha-1.1; NT-Alpha-1.1.1; NT-Alpha-1.1.1.1; NT-Alpha-1.1.1.1.3; NT-Alpha-1.1.1.1.3.2; NT-Alpha-1.1.1.1.3.2.Incertae_sedis; NT-Alpha-1.1.1.1.3.2.Incertae_sedis_OTU1	0	0	0.0549451	0	0.00686813	0	0	0.0824176	0	0.0389194	0	0	0	0.0618132	0	0	0.0160256	0	0	0	0	0.560897	0	0.835623	2.67628	0	0	5.0641	0	0	0	0.0343407	0	0	0	0	0	0	0	0	0	0.151099	0	0	0	0
amoA_ASV65	Ca.Nitrosotalea Devanaterra ND1-like	TACTGACTGGATGTGGACATCTTATGTGATATTTACTCTATCACAATCATTGATGCTCGCAGTCGGTGCAGCATACTACCTTACGTTCACTGGCGTTCCAGGAACAGCAACCTACTATGCACTAATTATGACAGTGTATACTTGGATTGCAAAAGGTGCGTGGTTCTCCTTAGGATATCCGTACAGTTTCATCGTGGTACCAATGTGGATTCCATCGGCAATATTGATGGATTTGGCATATTGGGCAACAAAGAGAAACAAACACTCTTTGATCCTAATAGGCGGTGTACTCTGTGGAATGTCTATGTCGTTGTTCAACATGATCAATCTAATCACAATAGATGATCCTCTTGAGACTGCTTTCAAATACCCAAGAACCACATTGCCTCCGTACATGAC…	NT; NT-Alpha; NT-Alpha-1; NT-Alpha-1.1; NT-Alpha-1.1.1; NT-Alpha-1.1.1.1; NT-Alpha-1.1.1.1.3; NT-Alpha-1.1.1.1.3.2; NT-Alpha-1.1.1.1.3.2.Incertae_sedis; NT-Alpha-1.1.1.1.3.2.Incertae_sedis_OTU1	0	0	0	0	0	0	0	0	0	0	0	0	0	0	0	0	0	0	0	0	5.30449	2.15888	1.61859	3.61264	0	0.0686813	0	0.922619	0	0	0	0	0	0	0	0	0	0	0	0	0	0	0	0.782967	0.201465	0
amoA_ASV55	Ca.Nitrosotalea sp. FS-like	TACTGACTGGATGTGGACATCTTATGTGATATTTACTCTATCACAATCATTGATGCTCGCAGTCGGTGCAGCATACTACCTTACGTTCACTGGCGTTCCAGGAACAGCAACATACTATGCACTAATAATGACAGTGTATACTTGGATTGCAAAAGGTGCGTGGTTCTCCTTAGGATATCCATACAGCTTCGTCGTTGTGCCAATGTGGATTCCATCTGCAATATTGATGGATTTGGCATATTGGGCAACAAAGAGAAACAAACACTCTTTGATCCTGATAGGCGGTGTACTCTGTGGTATGTCAATGTCGTTGTTCAACATGATCAATCTAATCACAATAGATGATCCTCTTGAGACTGCTTTCAAATACCCAAGAACCACATTGCCTCCATACATGAC…	NT; NT-Alpha; NT-Alpha-1; NT-Alpha-1.1; NT-Alpha-1.1.1; NT-Alpha-1.1.1.1; NT-Alpha-1.1.1.1.3; NT-Alpha-1.1.1.1.3.2; NT-Alpha-1.1.1.1.3.2.Incertae_sedis; NT-Alpha-1.1.1.1.3.2.Incertae_sedis_OTU1	0	0	0	0	0	0	0	0	0	0.00915751	0	0	0	0	0	0	0	0	0	0	0	1.69872	1.39881	2.31914	1.73535	0.0526557	0.0938645	2.40614	0.0251832	0	0	0	0	0	0.00686813	0	0	0	0	0	0	0	5.75321	0	0.249542	0.0778388
amoA_ASV84		CACTGATTGGGCGTGGACATCTTATGTGATATTTACTCTATCACAATCATTGATGCTCGCAGTCGGTGCAGCGTATTACCTTACGTTCACTGGAGTTCCAGGAACAGCAACATATTATGCACTGATAATGACGGTGTATACTTGGATTGCAAAAGGTGCGTGGTTCTCCTTAGGATATCCATACAGCTTCATCGTTGTACCAATTTGGATCCCATCTGCAATATTGATGGATCTGGCATATTGGGCAACAAAGAGAAACAAACACTCTTTGATCCTTATAGGCGGTGTACTCTGTGGCATGTCAATGTCGTTGTTCAACATGATCAATCTAATTACAATAGATGATCCTCTTGAGACTGCTTTCAAATATCCAAGAACCACATTGCCTCCATACATGAC…	NT; NT-Alpha; NT-Alpha-1; NT-Alpha-1.1; NT-Alpha-1.1.1; NT-Alpha-1.1.1.1; NT-Alpha-1.1.1.1.3; NT-Alpha-1.1.1.1.3.2; NT-Alpha-1.1.1.1.3.2.2; NT-Alpha-1.1.1.1.3.2.2_OTU1	0	0	0	0	0	0	0	0	0	0	0	0	0	0	0	0	0	0	0	0	0	0.792125	0	0	0.18544	5.62271	0.0732601	2.77701	0	0	0	0	0	0	0	0	0	0	0	0	0	0	0	0	0	0
amoA_ASV41	cluster10	CACTGACTGGGCTTGGACGTCCTTTGTGGTATTCTCTGTATCACAAACACTCATGCTCGTTGTTGGTGCAGCATACTACCTTACGTTTACTGGAGTTCCAGGAACCGCAACTTACTATGCACTGATAATGACAGTGTATACATGGGTTGCAAAGGGAGCATGGTTTGCATTAGGATATCCATATGACTTCATTGTTACACCAGTTTGGATTCCATCAGCAATGCTGTTGGATTTGGTATACTGGGCAACAAAGAAGAACAAGCACTCTCTCATATTGATGGGCGGTGTGCTCTGTGGAATGTCTCTGCCATTGTTCAACATGATCAATCTCATACTGGTCGCAGACCCGTTAGAGACTGCATTCAAATATCCAAGACCGACATTGCCTCCATACATGAC…	NT; NT-Beta; NT-Beta_OTU8	1.94597	2.36493	0.982143	4.13462	1.35531	2.1543	4.50778	3.62866	2.69918	2.60531	0	0.00457875	2.07418	0	0.0137363	0	0.00457875	0.0297619	0.00228938	0	0	0	0	0	0	0	0	0	0	0	0	0	0	0	0	0	0	0	0	0	0	0	0	0	0	0
amoA_ASV103		TACAGACTGGGCATGGACCTCATTTGTGATATTTTCATTGTCACAAACACTCATGCTTATAGTCGGTGCCGCCTACTACCTTACGTTTACTGGAGTTCCAGGAACAGCAACTTACTATGCACTAATAATGACGGTGTATACGTGGGTTGCGAAGGCAGCATGGTTCTCACTAGGATATCCATATGACTTCATTGTTACACCAGTCTGGATACCATCAGCATTGCTGTTGGACCTCGTTTACTGGGCAACAAAGAGGAACAAACACTCTCTCATCCTTATGGGCGGTGTGTTAGTTGGAATGTCTCTGCCATTGTTTAACATGATAAATCTCATGCTGGTAGCAGACCCGCTAGAGACTGCATTCAAATATCCAAGGCCAACATTGCCTCCATACATGAC…	NT; NT-Beta; NT-Beta_OTU2	1.48123	0.622711	0.135073	0.538004	0.407509	0.231227	1.13553	0.139652	0.700549	0.32967	0	0	0.867674	0	0	0	0	0	0	0	0	0	0	0	0	0	0	0	0	0	0	0	0	0	0	0	0	0	0	0	0	0	0	0	0	0
amoA_ASV15	cluster11	CACTGACTGGGCATGGACATCATTTGTTGTGTTCTCGATTTCTCAATCCACAATGCTTGTGGTAGGAGCTATATACTATATGTTGTTTACAGGTGTTCCAGGCACTGCTACGTATTATGCGACTATAATGACGATATATACATGGGTTGCAAAAGGAGCCTGGTTTGCATTGGGATACCCATACGACTTTGTCGTGGTCCCAGTTTGGATACCGTCTGCAATGCTATTGGATTTGGCGTACTGGGCAACAAGGCGAAACAAACACGCAGCTATATTAATTGGTGGTGTGCTAGTAGGAATGTCACTGCCACTATTTAATATGATTAACTTGTTGCTGGTAGCAGACCCATTGGAAATGGCATTTAAGTATCCAAGACCGACACTACCTCCATACATGAC…	NS; NS-Zeta; NS-Zeta-2; NS-Zeta-2_OTU8	0.0755495	0.0709707	0.125916	0.187729	0.176282	0.0595238	0.14652	0.157967	0.0892857	0.114469	10.0572	7.59844	1.10806	7.03068	16.8017	16.3439	9.1804	9.58791	3.9881	3.77289	0	0	0	0	0	0.0434982	0	0	0	0	0	0	0	0.00228938	0	0	0.0618132	0	0	0	0	0	0	0	0	0
amoA_ASV42		CACTGACTGGGCATGGACATCATTTGTTGTGTTCTCGATTTCTCAATCCACAATGCTTGTGGTAGGAGCTATATACTATATGTTGTTTACAGGTGTTCCAGGCACTGCTACGTATTATGCGACTATAATGACGATATATACATGGGTTGCAAAAGGAGCCTGGTTTGCATTGGGATACCCATACGACTTTGTCGTGGTCCCAGTTTGGATACCATCTGCAATGCTATTGGATTTGGCGTACTGGGCAACAAGGCGAAACAAACACGCAGCTATATTAATTGGTGGTGTGCTAGTAGGAATGTCACTGCCACTATTTAATATGATTAACTTGTTGTTGGTAGCAGACCCATTGGAAATGGCATTTAAGTATCCAAGACCGACACTACCTCCATACATGAC…	NS; NS-Zeta; NS-Zeta-2; NS-Zeta-2_OTU8	0	0.084707	0	0.0755495	0.0343407	0	0	0.0480769	0.018315	0.0503663	2.88004	1.11722	0.373168	4.04075	3.30357	2.71291	4.07051	4.99084	1.51328	1.07601	0	0	0	0	0	0	0	0	0	0	0	0	0	1.29808	0	0.494505	0	0	0	0.0618132	0	0	0	0	0	0
amoA_ASV80		CACTGACTGGGCATGGACATCATTTGTTGTGTTCTCGATTTCACAATCCACAATGCTTGTGGTAGGAGCTATATACTATATGTTGTTTACAGGTGTTCCAGGCACTGCTACGTATTATGCGACTATAATGACGATATATACATGGGTTGCTAAAGGAGCCTGGTTTGCATTGGGATATCCCTACGACTTTGTCGTGGTCCCTGTTTGGATACCGTCTGCAATGCTTTTGGATTTGGCGTACTGGGCAACAAGGCGAAACAAACACGCAGCTATATTGATTGGTGGTGTGCTGGTAGGAATGTCACTGCCACTATTTAATATGATTAACTTGTTGCTGGTGTCCGATCCACTGGAAATGGCATTCAAGTATCCAAGGCCAACGTTACCTCCATATATGAC…	NS; NS-Zeta; NS-Zeta-2; NS-Zeta-2_OTU7	0	0	0	0	0	0	0	0	0	0	0	0	0	0	0	0.0114469	0	0	0	0	0	0	0	0	0	0	0	0	0	0.780678	0.865385	0.499084	0.0618132	0.0114469	0.0572344	0.315934	0.0686813	0.776099	0	0	0	0	0	0.375458	0.0595238	0.613553
amoA_ASV34	cluster12	TACTGACTGGGCATGGACATCGTTCGTCGTATTCTCGATTTCTCAATCCACAATGCTTGTGGTAGGAGCTATATACTATATGTTGTTTACCGGTGTCCCTGGCACGGCTACGTATTACGCAACTATTATGACGATTTATACATGGGTTGCCAAAGGAGCATGGTTCGCATTGGGATACCCGTACGATTTTGTCGCGGTTCCTGTTTGGATACCTTCTGCGATGTTATTGGATTTGGCGTACTGGGCAACAAGAAGAAACAAACACGCGGCGATATTAATTGGTGGTGTATTGGTAGGAATGTCACTCCCACTGTTTAATATGATTAACTTATTGCTGGTTGCCGACCCATTAGAAATGGCATTCAAATATCCTAGACCCACATTACCACCATACATGAC…	NS; NS-Zeta; NS-Zeta_OTU2	0	0	0	0	0.00457875	0.0160256	0	0.00686813	0	0	0.0343407	0.00228938	0.018315	0.103022	0.0206044	0.0206044	0	0	0	0	0	0	0	0	0	0	0.0641026	0	0.0961538	0.235806	3.67674	1.2065	0.826465	0.0480769	0	0.315934	0.746337	1.48352	0.615842	0.416667	2.01465	2.49771	0.272436	4.96337	4.43681	3.82784
amoA_ASV69		TACTGACTGGGCATGGACATCATTCGTCGTATTCTCGATTTCTCAATCCACAATGCTTGTGGTAGGAGCTATATACTATATGTTGTTTACCGGTGTCCCTGGCACGGCTACGTATTACGCAACTATTATGACGATTTATACATGGGTTGCCAAAGGAGCATGGTTCGCATTGGGATACCCGTACGATTTTGTCGTGGTTCCTGTTTGGATACCGTCTGCTATGTTATTGGATTTGGCGTACTGGGCAACAAGAAGAAACAAACACGCGGCTATATTAATCGGTGGTGTATTGGTAGGAATGTCACTCCCACTGTTTAATATGATTAACTTATTGCTGGTTGCTGACCCATTAGAAATGGCATTCAAATATCCTAGACCCACATTACCACCATACATGAC…	NS; NS-Zeta; NS-Zeta_OTU2	0	0	0	0	0	0	0	0	0	0	0	0	0.0114469	0	0	0	0	0	0.0274725	0	0	0	0	0	0	0	0	0	0	0.863095	0.73489	0.380037	0.128205	1.41484	0.187729	0.254121	1.33929	1.06685	0.231227	0	0	1.38965	0.297619	0.364011	0.480769	2.39927
amoA_ASV6	cluster13	TACTGACTGGGCGTGGACATCATTTGTCGTATTTTCGATTTCTCAATCCACAATGCTTGTGGTTGGAGCTATATACTATATGTTGTTTACAGGCGTTCCGGGTACTGCTACGTATTATGCAACTATAATGACTATATATACATGGGTTGCCAAAGGTGCATGGTTTGCATTGGGATATCCATACGACTTTGTTGTGGTTCCTGTTTGGATACCATCGGCGATGTTGTTGGATTTGGCGTACTGGGCAACAAGGAGAAACAAACACGCGGCTATATTAATTGGTGGTGTGTTGGTAGGAATGTCGCTACCACTATTTAATATGATCAACTTGTTGTTGGTTGCTGATCCCTTGGAAATGGCATTCAAGTATCCAAGACCCACTTTACCACCATACATGAC…	NS; NS-Zeta; NS-Zeta-2; NS-Zeta-2_OTU4	0.460165	0.33196	0.421245	0.318223	0.615842	0.519689	0.377747	0.510531	0.384615	0.240385	25.8768	18.5806	7.46566	10.7074	13.7866	17.1406	16.7926	16.3347	19.1575	8.63095	0	0	0	0	0	0	0.560897	0	0	0.837912	0.00686813	0	0	0	0	0.547161	0	0.00915751	0	0	0	5.87225	0	0	0	0
amoA_ASV108		TACTGACTGGGCGTGGACATCATTTGTCGTATTTTCGATTTCTCAATCCACAATGCTTGTGGTTGGAGCTATATACTATATGTTGTTTACAGGCGTTCCGGGTACTGCTACGTATTATGCAACTATAATGACTATATATACATGGGTTGCCAAAGGTGCATGGTTTGCATTGGGATATCCATACGACTTTGTTGTGGTTCCTGTTTGGATACCATCGGCGATGTTGTTGGATTTGGCGTACTGGGCAACAAGGAGAAACAAACACGCGGCTATATTAATTGGTGGTGTGTTGGTAGGAATGTCGCTACCACTATTTAATATGATCAACTTGTTGTTGGTTGCTGATCCCTTGGAAATGGCATTCAAGTATCCAAGACCCACTTTACCACCATACATGAC…	NS; NS-Zeta; NS-Zeta-2; NS-Zeta-2_OTU4	0.0595238	0	0	0.0228938	0.0297619	0.0114469	0	0.03663	0	0	0.693681	0.826465	0.215201	0.36859	0.311355	0.277015	1.03251	0.927198	0.570055	0.782967	0	0	0	0	0	0	0	0	0	0	0	0	0	0	0	0	0	0	0	0	0	0	0	0	0	0
amoA_ASV62	-	CACTGACTGGGCATGGACCTCATTCGTCGTATTCTCAATAGGTCAGTCCACGATGCTCGCAGTGGGAGCAATATACTACATGCTCTTCACTGGAGTTCCTGGAACTGCAACTTACTATGCAACCATTATGACCATCTATACGTGGGTGGCAAAGGGAGCATGGTTCGCACTGGGATACCCGTATGACTTCGTTGTCACTCCGGTCTGGATTCCATCAGCAATGCTGTTAGATCTCACGTACTGGGCAACAAGGCGAAACAAGCACGCAGCCATTATTATAGGCGGAACCCTAGTTGGACTTTCATTCCCGTTGTTCAACATGGTCAATCTGCTACTCGTTCGAGATCCTCTCGAAATCGCCTTCAAGTATCCAAGGCCGACGTTACCAGCATACATGAC…	NS; NS-Alpha; NS-Alpha-1; NS-Alpha-1_OTU1	0	0	0	0	0	0	0	0.0114469	0	0	0	0	0	0	0	0.018315	0	0	0	0	0.0572344	0.318223	0	0	5.20147	1.32097	0.652473	6.962	1.64606	0	0	0	0	0	0	0	0	0	0	0	0	0	0.00915751	0	0	0
amoA_ASV8	Ca. Nitrosocosmicus oleophilus MY3-like	TACTGACTGGGCATGGACATCATTCGTCGTATTCTCGATTTCTCAATCCACAATGCTTGTGGTAGGAGCTATATACTATATGTTGTTTACCGGTGTCCCTGGCACGGCTACGTATTACGCAACTATTATGACGATTTATACATGGGTTGCCAAAGGAGCATGGTTCGCATTGGGATACCCGTACGATTTTGTCGTGGTTCCTGTTTGGATACCGTCTGCTATGTTGTTGGATTTGGCGTACTGGGCAACAAGAAGAAACAAACACGCGGCTATATTAATTGGTGGTGTATTGGTAGGAATGTCACTCCCACTGTTTAATATGATTAACTTATTGCTGGTTGCTGATCCATTAGAAATGGCATTCAAATATCCTAGACCCACATTACCACCATACATGAC…	NS; NS-Zeta; NS-Zeta_OTU2	0.636447	0.235806	0.499084	0.512821	0.535714	0.389194	0.203755	0.407509	0.267857	0.343407	2.16804	1.63462	0.634158	2.24817	1.75595	1.79258	2.41529	3.50733	1.34615	1.25229	0	0	0	0	0	0.430403	0.267857	0	0.0892857	0.583791	2.23443	3.13416	4.14835	7.58013	0.597527	2.89835	5.26328	3.36081	9.64973	8.08379	2.26419	9.0293	1.51328	5.55861	6.11493	8.98123
amoA_ASV53		TACTGACTGGGCATGGACATCATTCGTCGTATTCTCGATTTCTCAATCCACAATGCTTGTGGTAGGAGCTATATACTATATGTTGTTTACCGGTGTCCCTGGCACGGCTACGTATTACGCAACTATTATGACGATTTATACATGGGTTGCCAAAGGAGCATGGTTCGCATTGGGATACCCGTACGATTTTGTCGTGGTTCCTGTTTGGATACCGTCTGCTATGTTGTTGGATTTGGCGTACTGGGCAACAAGAAGAAACAAACACGCGGCTATATTAATTGGTGGTGTATTGGTAGGAATGTCACTCCCACTGTTTAATATGATTAACTTATTGCTGGTTGCTGACCCATTAGAAATGGCATTCAAATATCCTAGACCCACATTACCACCATACATGAC…	NS; NS-Zeta; NS-Zeta_OTU2	0.0663919	0	0	0.0206044	0.105311	0.0206044	0	0.0686813	0.00457875	0	0.21978	0.116758	0.0434982	0.0961538	0.0892857	0.105311	0.121337	0.290751	0.32967	0.0801282	0	0	0	0	0	0	0	0	0.0274725	0.249542	0.33196	0.137363	0.510531	0.986722	0.238095	0.231227	2.39927	0.322802	2.54808	4.9359	0.103022	1.62088	0	0.99359	0.380037	0.638736
amoA_ASV77	cluster14	TACTGATTGGGCATGGACATCTTTTGTAGTATTCTCTATTTCTCAATCAACAATGCTTGTAGTAGGAGCTATATACTATATGTTATTTACGGGTGTTCCTGGAACAGCTACGTATTATGCAACTATAATGACGATCTATACTTGGGTTGCAAAAGGTGCTTGGTTTGCACTGGGTTATCCATATGACTTTATTACAGTACCTGTTTGGATACCGTCAGCTATGTTATTGGATTTGGCGTACTGGGCAACAAGGAGGAACAAGCACGCGGCAATCATTATTGGCGGTGTGTTAGTTGGAATGTCATTGCCATTGTTTAACATGATTAACTTGTTGTTAGTGGCCGATCCATTGGAAACTGCATTCAAGTATCCAAGACCCACTTTACCACCATACATGAC…	NS; NS-Zeta; NS-Zeta-1; NS-Zeta-1.2; NS-Zeta-1.2_OTU2	0	0	0	0	0	0	0	0	0	0	0	0	0	0	0	0	0	0	0	0	0	0.528846	0	0	0.728022	3.67674	0.0549451	3.8141	0.462454	0	0	0	0	0	0	0.196886	0	0	0	0	0	1.02106	0	0.0618132	0	0.0869963
amoA_ASV119		TACTGACTGGGCATGGACATCATTTGTCGTATTTTCTATTTCTCAATCAACAATGCTTGTAGTAGGTGCAATATACTATATGTTATTTACGGGTGTTCCTGGAACAGCTACGTATTATGCAACTATCATGACAATTTATACATGGGTTGCTAAAGGCGCTTGGTTCGCGTTGGGTTATCCATATGACTTTGTTACAGTGCCGGTTTGGATACCTTCTGCTATGTTGTTAGATTTGGCGTACTGGGCAACAAGACGAAACAAGCATGCTGCTATACTTATTGGCGGTGTGCTAGTTGGAATGTCATTGCCTCTCTTTAACATGATAAATCTCCTGTTAGTTGCAGACCCATTAGAAACTGCATTCAAATATCCACGACCTACTCTTCCACCATACATGAC…	NS; NS-Zeta; NS-Zeta-1; NS-Zeta-1.2; NS-Zeta-1.2_OTU7	0	0	0	0	0	0	0	0	0	0	0	0	0	0	0	0	0	0	0	0	0.267857	2.98077	0.40293	0.444139	0	0.700549	0	0.119048	0	0	0	0	0	0	0	0	0	0	0	0	0	0	0	0	0	0
amoA_ASV2	cluster15	TACAGATTGGGCTTGGACATCATTTGTTGTATTCTCAGTATCCCAATCAACAATGCTTGTAGTTGGAGCAATCTATTACATGCTATTCACCGGTGTACCAGGGACTGCAACATATTATGCAACAATCATGACTATCTATACATGGGTAGCCAAAGGAGCTTGGTTTGCATTAGGATATCCATACGACTTCATCGTAACTCCAGTTTGGATACCTTCAGCAATGCTATTAGATCTGACATATTGGGCAACAAGAAGGAACAAGCATGCTGCCATTATAATTGGCGGAACATTGGTAGGCCTTTCATTGCCAATATTCAACATGATAAATCTATTGCTGGTAAGAGATCCTCTAGAGATGGCATTCAAGTATCCTCGTCCAACGTTGCCTCCATATATGAC…	NS; NS-Delta; NS-Delta-1; NS-Delta-1.1; NS-Delta-1.1.2; NS-Delta-1.1.2.1; NS-Delta-1.1.2.1_OTU12	29.2788	25.6273	29.8764	27.1772	28.9973	35.9707	28.0655	38.1502	38.8942	37.5847	6.52244	10.6113	29.3704	16.4904	9.94963	12.2642	16.8429	13.7317	23.7408	33.006	1.6598	0	0	0.0160256	0	0	0.547161	2.47482	0	5.58379	9.33608	9.78938	16.511	26.6117	7.7381	29.8535	11.9666	16.9528	17.6763	13.3013	8.02656	1.04167	3.04716	1.59799	0.238095	0.21978
amoA_ASV7		TACAGATTGGGCTTGGACATCATTTGTTGTATTCTCAGTATCCCAATCAACAATGCTTGTAGTTGGAGCAATCTATTACATGCTATTCACCGGTGTACCAGGGACTGCAACATATTATGCAACAATCATGACTATCTATACATGGGTAGCCAAAGGAGCTTGGTTTGCATTAGGATATCCATACGACTTCATCGTAACTCCAGTTTGGATACCTTCAGCAATGCTATTAGATCTGACATATTGGGCAACAAGAAGGAACAAGCATGCTGCCATTATAATTGGCGGAACATTGGTAGGCCTTTCATTGCCAATATTCAACATGATAAATCTATTGCTGGTAAGAGATCCTCTAGAGATGGCATTCAAGTATCCTCGTCCAACGTTGCCTCCGTATATGAC…	NS; NS-Delta; NS-Delta-1; NS-Delta-1.1; NS-Delta-1.1.2; NS-Delta-1.1.2.1; NS-Delta-1.1.2.1_OTU12	3.95147	3.46154	4.74359	4.34524	4.57875	5.2793	1.90705	4.97253	3.34478	4.45284	0.99359	0.787546	3.91255	3.23947	1.30495	0.608974	1.33471	0.608974	1.55907	2.60989	0	0	0	0	0	0	0	0.311355	0.0663919	1.7033	4.51465	3.78434	6.94826	10.0435	4.73443	10.0641	9.05907	8.91484	11.994	5.3022	0.235806	1.21108	2.08791	0.675366	2.11538	0.313645
amoA_ASV14		TACAGATTGGGCTTGGACATCATTTGTTGTATTCTCAGTATCCCAATCAACAATGCTTGTAGTTGGAGCGATCTATTACATGCTATTCACCGGTGTACCAGGGACTGCAACATATTATGCAACAATCATGACTATCTATACATGGGTAGCCAAAGGAGCTTGGTTTGCATTAGGATATCCATACGACTTCATCGTAACTCCAGTTTGGATACCTTCAGCAATGCTATTAGATCTGACATATTGGGCAACAAGAAGGAACAAGCATGCTGCCATTATAATTGGCGGAACATTGGTAGGCCTTTCATTGCCAATATTCAACATGATAAATCTATTGCTGGTAAGAGATCCTCTAGAGATGGCATTCAAGTATCCTCGTCCAACGTTGCCTCCGTATATGAC…	NS; NS-Delta; NS-Delta-1; NS-Delta-1.1; NS-Delta-1.1.2; NS-Delta-1.1.2.1; NS-Delta-1.1.2.1_OTU12	4.42308	6.23855	4.98855	4.83059	5.71658	5.11218	6.04625	4.65659	5.33883	5.14652	2.21383	1.20192	4.72756	2.71291	1.40797	1.44689	2.23443	2.25046	5.12592	4.96108	0	0	0	0	0	0	0	0	0	0.208333	0	0.196886	0.18315	0.888278	0.22207	0.66163	0.251832	0.409799	0.141941	2.65339	0	0.327381	0	0.828755	0	0.18315
amoA_ASV20		TACAGATTGGGCTTGGACATCATTTGTTGTATTCTCAGTATCCCAATCAACAATGCTTGTAGTTGGAGCAATCTATTACATGCTATTCACCGGTGTACCAGGGACTGCAACATATTATGCAACAATCATGACTATCTATACATGGGTAGCCAAAGGAGCTTGGTTTGCATTAGGATATCCATACGACTTCATCGTAACTCCAGTTTGGATACCTTCAGCAATGCTATTAGATCTGACATATTGGGCAACAAGAAGGAACAAGCATGCTGCCATTATAATTGGCGGAACATTGGTAGGCCTTTCATTGCCAATATTCAACATGATTAATCTATTGCTGGTAAGAGATCCTCTAGAGATGGCATTCAAGTATCCTCGTCCAACGTTGCCTCCGTATATGAC…	NS; NS-Delta; NS-Delta-1; NS-Delta-1.1; NS-Delta-1.1.2; NS-Delta-1.1.2.1; NS-Delta-1.1.2.1_OTU12	1.45147	1.23397	1.54991	1.39423	1.03709	1.21108	0.821886	1.5087	1.53388	1.14927	0.279304	0.44185	1.44002	1.4446	0.212912	0.277015	0.611264	0.492216	0.796703	0.998168	0	0	0	0	0.286172	0	0.0755495	0	0	2.60531	2.13599	2.48626	1.86584	2.60073	0.657051	3.55082	2.39927	2.07189	0.972985	9.16667	1.4217	7.60302	0.100733	2.08104	1.72619	0.972985
amoA_ASV29		TACAGATTGGGCTTGGACATCATTTGTTGTATTCTCAGTATCCCAATCAACAATGCTTGTAGTTGGAGCAATCTATTACATGCTATTCACCGGTGTACCAGGGACTGCAACATATTATGCAACAATCATGACTATCTATACATGGGTAGCCAAAGGAGCTTGGTTTGCATTAGGATATCCATACGACTTCATCGTAACTCCAGTTTGGATACCTTCAGCAATGCTATTAGATCTGACATATTGGGCAACAAGAAGGAATAAGCATGCTGCCATTATAATTGGCGGAACATTGGTAGGCCTTTCATTGCCAATATTCAACATGATAAATCTATTGCTGGTAAGAGATCCTCTAGAGATGGCATTCAAGTATCCTCGTCCAACGTTGCCTCCGTATATGAC…	NS; NS-Delta; NS-Delta-1; NS-Delta-1.1; NS-Delta-1.1.2; NS-Delta-1.1.2.1; NS-Delta-1.1.2.1_OTU12	0	0	0	0	0	0	0	0	0	0	0	0	0	0	0	0	0	0	0	0	0	0	0	0	0	0	0	0	0	1.02335	0.199176	0.36859	0.448718	6.91621	5.59753	8.69734	2.83883	6.51557	2.83425	4.01099	0.3663	0.199176	0	0	1.50183	0
amoA_ASV18	cluster16	TACAGATTGGGCATGGACATCATTTGTTGTATTCTCAATATCCCAATCAACAATGCTTGTAGTTGGAGCAATCTATTACATGCTATTCACCGGTGTACCAGGGACTGCAACATATTATGCAACAATCATGACTATCTATACATGGGTAGCCAAAGGAGCTTGGTTTGCACTAGGATATCCATACGACTTCATCGTAACTCCAGTTTGGATACCTTCAGCAATGCTGCTAGATTTGACATATTGGGCAACAAGAAGGAATAAGCATGCTGCCATCATAATTGGCGGAACATTGGTAGGACTTTCATTGCCAATATTCAACATGATAAATCTGCTGCTGGTCAGAGATCCTCTAGAGATGGCATTCAAGTATCCTCGTCCAACATTGCCTCCATACATGAC…	NS; NS-Delta; NS-Delta-1; NS-Delta-1.1; NS-Delta-1.1.2; NS-Delta-1.1.2_OTU2	0.0503663	0.0343407	0.0297619	0.00228938	0.0663919	0	0.0389194	0.00686813	0	0.119048	0	0	0.00686813	0	0	0	0.107601	0.0778388	0	0	0	0	0	0	0	0	0.121337	0	0	8.69505	7.90064	7.86859	14.0408	4.7848	1.0783	4.6978	1.67353	4.83059	0.794414	4.72527	0	0.0389194	0	0.201465	0.201465	0.00686813
amoA_ASV21		TACAGATTGGGCATGGACATCATTTGTTGTATTCTCAATATCCCAATCAACAATGCTTGTAGTTGGAGCAATCTATTACATGCTATTCACCGGTGTACCAGGGACTGCAACATATTATGCAACAATCATGACTATCTATACATGGGTAGCCAAGGGAGCTTGGTTTGCACTAGGATATCCATACGACTTCATCGTAACTCCAGTTTGGATACCTTCAGCAATGCTGCTAGATTTGACATATTGGGCAACAAGAAGGAATAAACACGCTGCCATCATAATTGGCGGAACATTGGTAGGACTTTCATTGCCAATATTCAACATGATAAATCTACTGCTGGTCAGAGATCCTCTAGAGATGGCATTCAAGTATCCTCGTCCAACATTGCCTCCATACATGAC…	NS; NS-Delta; NS-Delta-1; NS-Delta-1.1; NS-Delta-1.1.2; NS-Delta-1.1.2_OTU2	4.59707	5.32051	3.17537	2.7587	2.66255	4.24451	4.94734	4.26053	5.13965	5.88141	1.43086	1.71474	2.78617	2.39011	0.618132	1.73764	2.63736	3.10897	2.31456	5.38462	0	0	0	0	0	0	0	0	0	0	0	0	0	0	0	0	0	0	0	0	0	0	0	0	0	0
amoA_ASV43		TACAGATTGGGCATGGACATCATTTGTTGTATTCTCAGTATCCCAATCAACAATGCTTGTAGTTGGAGCAATCTATTACATGCTATTCACCGGTGTACCAGGGACTGCAACATATTATGCAACAATCATGACTATCTATACATGGGTAGCCAAGGGAGCTTGGTTTGCACTAGGATATCCATACGACTTCATCGTAACTCCAGTTTGGATACCTTCAGCAATGCTGCTAGATTTGACATATTGGGCAACAAGAAGGAATAAACATGCTGCCATCATAATTGGCGGAACATTGGTAGGACTTTCATTGCCAATATTCAACATGATAAATCTACTGCTGGTCAGAGATCCTCTAGAGATGGCATTCAAGTATCCTCGTCCAACATTGCCTCCATACATGAC…	NS; NS-Delta; NS-Delta-1; NS-Delta-1.1; NS-Delta-1.1.2; NS-Delta-1.1.2_OTU2	1.04853	1.51328	1.06914	0.608974	0.865385	1.68498	2.04441	1.43544	0.849359	1.38736	0.40293	0.283883	1.07372	1.4446	1.21566	0.393773	0.318223	0.473901	1.03251	0.604396	0	0	0	0	0	0	0	0	0	0	0	0	2.14744	0	0	0.123626	0.0480769	0	0.0206044	0	2.93498	0	0	0	0	0
amoA_ASV61		TACAGATTGGGCATGGACATCATTTGTTGTATTCTCAATATCCCAATCAACAATGCTTGTAGTTGGAGCAATCTATTACATGCTATTCACCGGTGTACCAGGGACTGCAACATATTATGCAACAATCATGACTATCTATACATGGGTAGCCAAGGGAGCTTGGTTTGCACTAGGATATCCATACGACTTCATCGTAACTCCAGTTTGGATACCTTCAGCAATGCTGCTAGATTTGACATATTGGGCAACAAGAAGGAATAAACATGCTGCCATCATAATTGGCGGAACATTGGTAGGACTTTCATTGCCAATATTCAACATGATAAATCTACTGCTGGTCAGAGATCCTCTAGAGATGGCATTCAAGTATCCTCGTCCAACATTGCCTCCATATATGAC…	NS; NS-Delta; NS-Delta-1; NS-Delta-1.1; NS-Delta-1.1.2; NS-Delta-1.1.2_OTU2	1.08288	1.60027	1.02106	0.521978	0.888278	1.03251	1.74679	1.12637	1.15385	0.945513	0.0549451	0.244963	0.819597	0.311355	0.018315	0.483059	0.833333	1.16071	0.645604	0.780678	0	0	0	0	0	0	0	0	0	0	0	0	0	0	0	0	0	0	0	0	0	0	0	0	0	0
amoA_ASV3	cluster17	CACTGATTGGGCGTGGACATCATTCGTAGTGTTCTCAATATCCCAATCAACCATGCTAGTAGTTGGTGCAATCTATTACATGCTATTCACCGGAGTACCAGGGACTGCAACATATTATGCAACAATCATGACTATCTATACATGGGTAGCCAAAGGAGCTTGGTTTGCACTAGGATATCCTTATGACTTCATCGTAACACCCGTCTGGATACCTTCAGCAATGCTGCTAGATTTGACATATTGGGCAACAAGAAGGAATAAACACGCTGCCATTATTATTGGCGGAACGCTGGTTGGTCTTTCATTGCCAATATTCAATATGATCAATCTGTTGTTAGTCAGAGATCCACTGGAGATGGCATTCAAGTATCCTCGTCCAACATTGCCTCCGTATATGAC…	NS; NS-Delta; NS-Delta-1; NS-Delta-1.1; NS-Delta-1.1.3; NS-Delta-1.1.3_OTU2	0.0137363	0.270147	0.018315	0.0801282	0.0389194	0	0	0.0297619	0.0297619	0	0	0	0.00457875	0	0	0.00228938	0	0	0	0	0	0.21978	0	0	0.263278	0	12.8594	0.711996	5.04121	11.4332	13.4295	26.6873	11.9277	13.9354	12.5298	14.2949	29.4231	28.1113	16.8109	16.0211	15.6799	24.5101	53.4043	30.7853	23.4753	42.8457
amoA_ASV10		CACTGATTGGGCGTGGACATCATTCGTAGTGTTCTCAATATCCCAATCAACCATGCTAGTAGTTGGTGCAATCTATTACATGCTATTCACCGGAGTACCAGGGACTGCAACATATTATGCAACAATCATGACTATCTATACATGGGTAGCCAAAGGAGCTTGGTTTGCACTAGGATATCCTTATGACTTCATCGTAACACCCGTCTGGATACCTTCAGCAATGCTGCTAGATTTGACATATTGGGCAACAAGAAGGAATAAACACGCTGCCATTATTATTGGCGGAACGCTGGTTGGTCTTTCACTGCCAATATTCAATATGATCAATCTGTTGTTAGTCAGAGATCCACTGGAGATGGCATTCAAGTATCCTCGTCCAACATTGCCTCCGTATATGAC…	NS; NS-Delta; NS-Delta-1; NS-Delta-1.1; NS-Delta-1.1.3; NS-Delta-1.1.3_OTU2	0.0251832	0	0	0	0.0114469	0	0.0274725	0	0	0.0114469	0	0	0	0	0	0	0	0.0274725	0	0.0961538	0.913462	0	0	0	0	0	0.460165	0	0.897436	5.3022	7.10394	9.34982	3.5119	0.0389194	1.17903	0.247253	1.8109	3.04716	0.277015	11.5339	0.0961538	0.517399	3.84386	4.07967	2.41529	1.57967
amoA_ASV16		CACTGATTGGGCGTGGACATCATTCGTAGTGTTCTCAATATCCCAATCAACCATGCTAGTAGTTGGTGCAATCTATTACATGCTATTCACCGGAGTACCAGGGACTGCAACATATTATGCAACAATCATGACTATCTATACATGGGTAGCCAAAGGAGCTTGGTTTGCACTAGGATATCCTTATGACTTCATCGTAACACCCGTCTGGATACCTTCAGCAATGCTGCTAGATTTGACATATTGGGCAACAAGAAGGAATAAACACGCTGCCATTATTATTGGCGGAACGCTGGTTGGTCTTTCATTGCCAATATTCAATATGATCAATCTGTTGTTAGTCAGAGATCCACTGGAGATGGCATTCAAGTATCCTCGTCCAACATTGCCTCCGTATATGAC…	NS; NS-Delta; NS-Delta-1; NS-Delta-1.1; NS-Delta-1.1.3; NS-Delta-1.1.3_OTU2	0	0	0	0.0160256	0.0686813	0.00686813	0	0	0	0	0	0	0	0	0	0	0	0	0	0	0	0	0	0	0.0755495	0	2.02152	0	0.970696	3.67903	6.74222	5.40751	1.71932	3.08837	1.76053	1.94368	2.38553	3.38828	1.58196	2.35119	3.30586	3.42033	4.13919	0.821886	1.97573	4.93132
amoA_ASV24		CACTGATTGGGCGTGGACATCATTCGTAGTGTTCTCAATATCCCAATCAACCATGCTAGTAGTTGGTGCAATCTATTACATGCTATTCACCGGAGTACCAGGGACTGCAACATATTATGCAACAATCATGACTATCTATACATGGGTAGCCAAAGGAGCTTGGTTTGCACTAGGATATCCTTATGACTTCATCGTAACACCTGTCTGGATACCTTCAGCAATGCTGCTAGATTTGACATATTGGGCAACAAGAAGGAATAAACACGCTGCCATTATTATTGGCGGAACGCTGGTTGGTCTTTCACTGCCAATATTCAATATGATCAATCTGTTGTTAGTCAGAGATCCACTGGAGATGGCATTCAAGTATCCTCGTCCAACATTGCCTCCGTATATGAC…	NS; NS-Delta; NS-Delta-1; NS-Delta-1.1; NS-Delta-1.1.3; NS-Delta-1.1.3_OTU2	0	0	0	0.0160256	0	0	0	0	0	0	0	0	0	0	0	0	0	0	0	0	0	0	0	0	0	0	0.254121	0	0	1.27518	3.73397	1.73535	0.277015	0	0.103022	0.139652	0.613553	0.352564	0.604396	0	0.130495	1.58883	0.336538	0	0.608974	0.95467
amoA_ASV35		CACTGATTGGGCGTGGACATCATTCGTAGTGTTCTCAATATCCCAATCAACCATGCTAGTAGTTGGTGCAATCTATTACATGCTATTCACCGGAGTACCAGGGACTGCAACATATTATGCAACAATCATGACTATCTATACATGGGTAGCCAAAGGAGCTTGGTTTGCACTAGGATATCCTTATGACTTCATCGTAACACCCGTCTGGATACCTTCAGCAATGCTGCTAGATTTGACATATTGGGCAACAAGAAGGAATAAACACGCTGCCATTATTATTGGCGGAACGCTGGTTGGTCTTTCACTGCCAATATTCAATATGATCAATCTGTTGTTAGTCAGAGATCCACTGGAGATGGCATTCAAGTATCCTCGTCCAACATTGCCTCCGTATATGAC…	NS; NS-Delta; NS-Delta-1; NS-Delta-1.1; NS-Delta-1.1.3; NS-Delta-1.1.3_OTU2	0	0	0	0	0	0	0	0	0	0	0	0	0	0	0	0	0	0	0	0	0	0	0	0	0	0	0.325092	0	0.238095	2.25962	2.32143	3.75687	1.18819	0	0.906593	0.231227	1.86126	0.805861	1.05998	1.11264	0	0.769231	1.04625	2.14515	1.57967	1.24542
amoA_ASV56		CACTGATTGGGCGTGGACATCATTCGTAGTGTTCTCAATATCCCAATCAACCATGCTGGTAGTTGGTGCAATCTATTACATGCTATTCACCGGAGTACCAGGGACTGCAACATATTATGCAACAATCATGACTATCTATACGTGGGTAGCCAAAGGAGCTTGGTTTGCACTAGGATATCCTTATGACTTCATCGTAACACCCGTATGGATACCTTCAGCAATGCTGCTAGATTTGACATATTGGGCAACAAGAAGGAATAAACATGCTGCCATTATTATTGGCGGAACGCTGGTTGGTCTTTCATTGCCAATATTCAATATGATCAATCTGTTGTTAGTCAGAGATCCACTGGAGATGGCGTTCAAGTATCCTCGTCCAACATTGCCTCCATATATGAC…	NS; NS-Delta; NS-Delta-1; NS-Delta-1.1; NS-Delta-1.1.3; NS-Delta-1.1.3_OTU2	0	0	0	0	0	0	0	0	0	0	0	0	0	0	0	0	0	0	0	0	0	0	0	0.906593	0	0	0	0	0	0	0	0	0	0	0	0	0	0	0	0	7.87317	0	0	0	0	0
amoA_ASV13	cluster18	CACTGACTGGGCATGGACATCATTCGTAGTATTTTCAATATCCCAATCAACTATGCTCGTAGTGGGTGCAATATACTATATGCTGTTCACAGGTGTTCCAGGAACTGCAACATATTACGCTACAATCATGACAATCTACACTTGGGTGGCAAAGGGTGCATGGTTTGCTTTGGGTTATCCATACGACTTCATCGTAGTTCCAGTTTGGATACCTTCGGCTATGCTCTTAGATCTAACTTACTGGGCCACTAGAAGAAACAAACACGCGGCGATAATCATTGGAGGAACATTGGTTGGACTTTCATTGCCTATCTTCAACATGATCAATCTGTTGTTAGTCAGAGATCCACTGGAGATGGCATTCAAGTATCCAAGACCTACATTGCCGCCTTATATGAC…	NS; NS-Delta; NS-Delta-2; NS-Delta-2.2; NS-Delta-2.2.2; NS-Delta-2.2.2_OTU3	0	1.15842	0	0.00228938	0	0	0	0.0137363	0	0.0572344	0	0	0	0	0	0.00457875	0	0	0	0	0	0	0	1.87271	4.18956	0.0778388	5.46932	1.2935	9.40476	3.73626	2.71749	2.92125	1.38507	2.3489	0.663919	1.94368	0.842491	0.51511	0.512821	0	3.08379	1.85897	4.27656	6.65064	14.043	4.67262
amoA_ASV19		CACTGACTGGGCATGGACATCATTCGTAGTATTTTCAATATCCCAATCAACTATGCTCGTAGTGGGTGCAATATACTATATGCTGTTCACAGGTGTTCCAGGAACTGCAACATATTACGCTACAATCATGACAATCTACACTTGGGTGGCAAAGGGTGCATGGTTTGCTTTGGGTTATCCATACGACTTCATCGTAACTCCAGTTTGGATACCTTCGGCTATGCTCTTAGATCTAACTTACTGGGCCACGAGAAGAAACAAACACGCGGCGATAATCATTGGAGGAACATTGGTTGGACTTTCATTGCCTATCTTCAACATGATCAATCTGTTGTTAGTCAGAGATCCACTGGAGATGGCATTCAAGTATCCAAGACCTACATTGCCGCCTTATATGAC…	NS; NS-Delta; NS-Delta-2; NS-Delta-2.2; NS-Delta-2.2.2; NS-Delta-2.2.2_OTU3	0	0	0	0	0	0	0	0	0	0	0	0	0	0	0	0	0	0	0	0	0.700549	0	0	0	3.68361	0.137363	3.61951	1.29579	5.52198	2.26648	8.00366	1.65064	0.673077	0	0.487637	0.386905	0	0	1.46062	0	1.23397	6.04853	2.6946	3.17766	1.24313	3.18681
amoA_ASV25		CACTGACTGGGCATGGACATCATTCGTAGTATTTTCAATATCCCAATCAACTATGCTCGTAGTGGGTGCAATATACTATATGCTGTTCACAGGTGTTCCAGGAACTGCAACATATTACGCTACAATCATGACAATCTACACTTGGGTGGCAAAGGGTGCATGGTTTGCTTTGGGTTATCCATACGACTTCATCGTAGTTCCAGTTTGGATACCTTCGGCTATGCTCTTAGATCTAACTTACTGGGCCACTAGAAGAAACAAACACGCGGCGATAATCATTGGAGGAACATTGGTTGGACTTTCATTGCCTATCTTCAACATGATCAATCTGTTGTTAGTCAGAGATCCACTGGAGATGGCATTCAAGTATCCAAGGCCTACATTGCCGCCTTATATGAC…	NS; NS-Delta; NS-Delta-2; NS-Delta-2.2; NS-Delta-2.2.2; NS-Delta-2.2.2_OTU3	0	0	0	0	0	0	0	0.00457875	0	0	0	0	0	0	0	0	0	0	0	0	0	0	0	0	1.19734	0	4.02701	1.07143	6.60485	1.09432	1.82692	1.95284	0.558608	2.42445	0.679945	1.44231	3.60348	1.55678	0.590659	0.352564	1.77656	2.7381	3.48214	2.89148	2.41071	4.06364
amoA_ASV32		CAGTGATTGGGCTTGGACATCATTCGTAGTATTTTCGATATCACAATCAACTATGCTTGTGGTAGGTGCGATATACTATATGTTGTTCACAGGTGTTCCGGGAACAGCTACGTATTATGCGACAATCATGACAATTTACACTTGGGTGGCAAAAGGTGCATGGTTCGCTTTGGGATATCCTTACGACTTCGTTGTAACACCAGTTTGGATACCTTCGGCAATGCTCTTGGATCTCACGTATTGGGCCACAAGAAGAAATAAGCACGCAGCGATAATAATTGGCGGAACATTGGTCGGACTTTCATTGCCAATATTCAACATGATCAATCTGTTGTTAGTGAGAGATCCATTGGAGATGGCATTCAAGTATCCGCGGCCTACATTGCCTCCGTATATGAC…	NS; NS-Delta; NS-Delta-2; NS-Delta-2.1; NS-Delta-2.1_OTU2	0	0	0	0	0	0	0	0	0	0.0503663	0	0	0	0	0	0	0	0	0	0	0	0	0	0	0.194597	0	0.631868	0.302198	0.416667	0.88141	0.105311	0.288462	0.389194	0	0.267857	0.233516	0.0938645	0.414377	0.125916	0.652473	2.41071	4.10485	1.6369	6.23855	4.23764	1.42628
amoA_ASV33		CAGTGATTGGGCTTGGACATCATTCGTAGTATTTTCGATATCACAATCAACTATGCTTGTGGTAGGTGCGATATACTATATGTTGTTCACAGGTGTTCCGGGAACAGCTACGTATTATGCGACAATCATGACAATTTACACTTGGGTGGCAAAAGGTGCATGGTTCGCGTTGGGATATCCTTACGACTTCGTTGTAACACCAGTTTGGATACCTTCGGCAATGCTCTTGGATCTCACGTATTGGGCCACAAGAAGAAATAAGCACGCAGCGATAATAATTGGCGGAACATTGGTCGGACTTTCATTGCCAATATTCAACATGATCAATCTGTTGTTAGTGAGAGATCCATTGGAGATGGCATTCAAGTATCCGCGGCCTACATTGCCTCCGTATATGAC…	NS; NS-Delta; NS-Delta-2; NS-Delta-2.1; NS-Delta-2.1_OTU2	0	0	0	0	0	0	0	0	0	0	0	0	0	0	0	0	0	0	0	0	0	0	0	0	0.226648	0	0.998168	0.84707	0.595238	2.49313	1.76053	1.16987	0.464744	0.210623	1.28205	1.26145	0.650183	0.77381	0.0549451	1.67811	1.61859	3.76832	0.558608	1.30037	0.826465	2.68773
amoA_ASV36		CACTGACTGGGCATGGACATCATTCGTAGTATTTTCAATATCCCAATCAACTATGCTCGTAGTGGGTGCAATATACTATATGCTGTTCACAGGTGTTCCAGGAACTGCAACATATTACGCTACAATCATGACAATCTACACTTGGGTGGCAAAGGGTGCATGGTTTGCTTTGGGTTATCCATACGACTTCATCGTAACTCCAGTTTGGATACCTTCGGCTATGCTCTTAGATCTAACTTACTGGGCCACGAGAAGAAACAAACACGCGGCGATAATCATTGGAGGAACATTGGTTGGACTTTCATTGCCTATCTTCAACATGATCAATCTGTTGTTAGTGAGAGATCCACTGGAGATGGCATTCAAGTATCCAAGACCTACATTGCCGCCTTATATGAC…	NS; NS-Delta; NS-Delta-2; NS-Delta-2.2; NS-Delta-2.2.2; NS-Delta-2.2.2_OTU3	0	0	0	0	0	0	0	0	0	0	0	0	0	0	0	0	0	0	0	0	0	0	0	0	2.58013	0	1.38049	1.26374	1.54991	0	0	0.347985	0	0	0.499084	0.386905	0.0549451	0	6.38965	0	0.386905	0	0.602106	2.35348	2.91896	0.190018
amoA_ASV48		CAGTGATTGGGCTTGGACATCATTCGTAGTATTTTCGATATCACAATCAACTATGCTTGTGGTAGGTGCGATATACTATATGTTGTTCACAGGTGTTCCGGGAACAGCTACGTATTATGCGACAATCATGACAATTTACACTTGGGTGGCAAAAGGTGCATGGTTCGCGTTGGGATATCCTTACGACTTCGTTGTAACACCAGTTTGGATACCTTCGGCAATGCTCTTGGATCTCACGTATTGGGCCACAAGAAGAAATAAGCACGCAGCGATAATAATTGGCGGAACATTGGTCGGACTTTCATTGCCAATATTCAACATGATCAATCTGTTGTTAGTGAGAGATCCATTGGAGATGGCATTTAAGTATCCGCGGCCTACATTGCCTCCGTATATGAC…	NS; NS-Delta; NS-Delta-2; NS-Delta-2.1; NS-Delta-2.1_OTU2	0	0	0	0	0	0	0	0	0	0	0	0	0	0	0	0	0	0	0	0	0	0	0	0	0.208333	0	0.267857	0.306777	0.377747	0.604396	0.263278	0.464744	0.171703	1.42857	0.787546	1.74451	0.682234	0.144231	0.535714	0.590659	1.0783	0.25641	0.100733	2.73581	0	0.627289
amoA_ASV64		CAGTGATTGGGCTTGGACATCATTCGTAGTATTTTCGATATCACAATCAACTATGCTTGTGGTAGGTGCGATATACTATATGTTGTTCACAGGTGTTCCGGGGACAGCTACGTATTATGCGACAATCATGACAATTTACACTTGGGTGGCAAAAGGTGCATGGTTCGCGTTGGGATATCCTTACGACTTCGTTGTAACACCAGTTTGGATACCTTCGGCAATGCTCTTGGATCTCACGTATTGGGCCACAAGAAGAAATAAGCACGCAGCGATAATAATTGGCGGAACATTGGTCGGACTTTCATTGCCAATATTCAACATGATCAATCTGTTGTTAGTGAGAGATCCATTGGAGATGGCATTCAAGTATCCGCGGCCTACATTGCCTCCGTATATGAC…	NS; NS-Delta; NS-Delta-2; NS-Delta-2.1; NS-Delta-2.1_OTU2	0	0	0	0	0	0	0	0	0	0	0	0	0	0	0	0	0	0	0	0.0137363	0	0	0	0	0	0	0.123626	0.0641026	0.114469	0.36859	0	0.521978	0.501374	0	0.0709707	0.618132	0.0526557	0.528846	1.78114	0.0503663	1.77427	0	0.137363	0.151099	0.194597	2.48855
amoA_ASV37	Ca. Nitrososphaera evergladensis SR1-like	CACAGACTGGCAGTGGACATCATTCGTGGTGTTCTCCGTATCACAGTCGACGATGCTCGCTGTGGGTGCGGTATACTACATGTTGTTCACTGGCGTTCCGGGCACGGCCACATACTACGCCACAATCATGACCATCTACACATGGGTCGCAAAGGGTGCATGGTTTGCACTTGGCTACCCATACGACTTCATCGTGGTGCCAGTGTGGATCCCATCGGCAATGCTGTTGGACCTCACGTACTGGGCTACAAGACGCAACAAGCACGCTGTCATCATCATTGGCGGCACGCTGGTTGGCCTATCCTTCCCGCTGTTCAACATGGTCAACCTGTTGCTCGTGAGAGACCCACTTGAGATAGCCTTCAAGTATCCGAGACCGACGCTGCCAGCATACATGAC…	NS; NS-Alpha; NS-Alpha-3; NS-Alpha-3.2; NS-Alpha-3.2.1; NS-Alpha-3.2.1.1; NS-Alpha-3.2.1.1.1; NS-Alpha-3.2.1.1.1.1; NS-Alpha-3.2.1.1.1.1.1; NS-Alpha-3.2.1.1.1.1.1.2; NS-Alpha-3.2.1.1.1.1.1.2_OTU4	0.398352	0.40522	0.251832	0.288462	0.354853	0.260989	0.196886	0.231227	0.279304	0.167125	1.54762	0.936355	0.231227	1.92308	1.00733	3.15247	1.97802	2.29396	0.400641	0.753205	0	0	0.0412088	0	0.0114469	0	0	0	0	0.0572344	0	0.00915751	0.0206044	0	0	0.0137363	0	0	0	0.00915751	0	0	0	0	0	0.0457875
amoA_ASV58	-	TACAGACTGGATGTGGACCTCCTTCGTAGTATTCTCGATCTCGCAATCCACAATGCTTGTGGTGGGAGCGATATACTACATGCTCTTCACAGGAGTACCAGGGACGGCTACATACTACGCCACAATCATGACAATCTACACTTGGGTCGCAAAAGGCGCATGGTTCGCACTGGGCTATCCGTACGACTTCATCGTGGTGCCAATATGGATTCCATCAGCAATGCTGTTGGACCTCACCTACTGGGCTACAAGAAGAAACAAGCACGCTGCGATAATCATCGGAGGAACACTGGTTGGCCTCTCGTTCCCGCTGTTCAACATGGTCAACCTGCTGCTCATCAGGGATCCATTGGAGGTGGCGTTCAAGTATCCTAGACCGACTCTGCCTGCATACATGAC…	NS; NS-Alpha; NS-Alpha-3; NS-Alpha-3.2; NS-Alpha-3.2.3; NS-Alpha-3.2.3.1; NS-Alpha-3.2.3.1.4; NS-Alpha-3.2.3.1.4.1; NS-Alpha-3.2.3.1.4.1_OTU1	0.130495	0.352564	0.14881	0.0892857	0.162546	0.018315	0	0.0549451	0.201465	0.0389194	2.96474	2.40156	0.0732601	1.60943	2.48168	1.4446	1.30723	0.666209	1.82921	1.1859	0	0	0	0	0	0	0	0	0	0	0	0	0	0	0	0	0	0	0	0	0	0	0	0	0	0
amoA_ASV51	cluster19	CACAGACTGGATGTGGACTTCCTTTGTAGTATTCTCGATCTCGCAATCGACGATGCTTGCGGTAGGCGCGATATACTACATGCTCTTCACAGGAGTACCAGGAACAGCCACATACTACGCCACAATTATGACAATCTACACATGGGTCGCAAAGGGTGCATGGTTTGCACTGGGCTATCCGTACGACTTCATTGTAGTGCCTGTCTGGATACCTTCAGCAATGCTGTTGGACCTGACATACTGGGCTACAAGGCGGAACAAGCACGCTGCAATCATCATCGGTGGAACACTGGTTGGCCTATCGTTCCCGCTGTTCAACATGGTCAACCTGCTGCTCGTCAGGGATCCACTCGAAGTGGCATTCAAGTATCCTAGACCGACACTGCCTGCGTACATGAC…	NS; NS-Alpha; NS-Alpha-3; NS-Alpha-3.2; NS-Alpha-3.2.3; NS-Alpha-3.2.3.1; NS-Alpha-3.2.3.1.6; NS-Alpha-3.2.3.1.6_OTU1	1.76282	0.911172	1.5957	1.95971	1.80632	2.72894	0.84707	1.81319	1.21566	1.62317	0.132784	0.792125	1.21108	0.0755495	0.128205	0.0160256	0.318223	0	0.169414	0.151099	0	0	0	0	0	0	0	0	0	1.79945	0	0.169414	0.22207	0	0	0	0	0	0	0	0	0	0	0	0	0
amoA_ASV87		CACAGACTGGATGTGGACCTCCTTCGTAGTATTCTCGGTATCGCAATCCACGATGCTTGCGGTAGGCGCGATATACTACATGCTCTTCACAGGAGTACCAGGGACGGCCACATACTACGCCACAATCATGACAATCTACACATGGGTCGCAAAGGGCGCATGGTTCGCACTGGGCTATCCGTACGACTTCATTGTAGTACCTGTCTGGATACCTTCAGCAATGCTGTTGGACCTGACATACTGGGCTACAAGGCGGAACAAGCACGCTGCAATCATCATCGGTGGAACACTCGTTGGCCTGTCGTTCCCGCTGTTCAACATGGTCAACCTGTTGCTCGTGAGAGATCCATTGGAGGTGGCGTTCAAGTATCCAAGACCGACACTGCCTGCATACATGAC…	NS; NS-Alpha; NS-Alpha-3; NS-Alpha-3.2; NS-Alpha-3.2.3; NS-Alpha-3.2.3.1; NS-Alpha-3.2.3.1.6; NS-Alpha-3.2.3.1.6.1; NS-Alpha-3.2.3.1.6.1_OTU1	0.663919	0.162546	0.313645	0.286172	0.311355	0.400641	0.157967	0.247253	0.18315	0.173993	0.446429	0.631868	0.260989	0.531136	0.757784	0.297619	0.618132	0.206044	1.39652	0.357143	0	0	0	0	0	0	0	0	0	0	0	0	0	0	0	0	0	0	0	0	0	0	0	0	0	0
amoA_ASV95		CACAGACTGGATGTGGACCTCCTTCGTAGTGTTCTCGATCTCGCAATCGACGATGCTTGCGGTGGGCGCGATATACTACATGCTCTTCACAGGAGTACCCGGAACAGCCACATACTACGCCACAATCATGACAATCTACACATGGGTCGCAAAGGGTGCATGGTTTGCACTGGGCTATCCGTACGACTTCATTGTAGTTCCTGTTTGGATACCTTCAGCAATGCTGTTGGATCTGACATACTGGGCTACAAGGCGGAACAAGCACGCTGCAATCATCATTGGCGGAACACTGGTTGGCCTATCGTTCCCGCTGTTCAACATGGTCAACTTGCTGCTCGTCAGGGATCCACTCGAAGTGGCATTCAAGTATCCTAGACCGACACTGCCTGCGTACATGAC…	NS; NS-Alpha; NS-Alpha-3; NS-Alpha-3.2; NS-Alpha-3.2.3; NS-Alpha-3.2.3.1; NS-Alpha-3.2.3.1.6; NS-Alpha-3.2.3.1.6_OTU1	0.673077	0.705128	0.510531	0.437271	0.741758	0.357143	0.641026	0.437271	0.682234	0.728022	0.0434982	0.151099	0.645604	0.0938645	0.0274725	0.0755495	0	0	0.29533	0.0938645	0	0	0	0	0	0	0	0	0	0	0	0	0	0	0	0	0	0	0	0	0	0	0	0	0	0
amoA_ASV63	cluster20	TACTGATTGGGCGTGGACTTCATTTGTAGTATTTTCTATTTCACAATCTACTATGCTTGTGGTAGGGGCGATTTATTATATGCTCTTCACAGGAGTTCCAGGTACAGCTACGTATTACGCAACAATTATGACAATATATACTTGGGTTGCAAAAGGTGCATGGTTTGCTTTAGGATATCCGTATGACTTTGTAGTAGTACCAGTTTGGATACCTTCGGCAATGTTATTAGACCTATCATATTGGGCTACACGACGAAACAAACATGCAGCCATTCTAATAGGTGGAACACTAGTTGGAATGTCATTGCCTGTATTCAATATGATAAACCTGTTGCTAGTTAAGGATCCTCTAGAAATGGCATTCAAATATCCTAGACCTACGTTACCCCCGTATATGAC…	NS; NS-Epsilon; NS-Epsilon-2; NS-Epsilon-2.2; NS-Epsilon-2.2_OTU5	0.14652	0.210623	0.196886	0.224359	0.125916	0.135073	0.187729	0.203755	0.208333	0.167125	2.40385	1.49496	0.590659	0.69826	1.65751	2.43132	1.10577	0.984432	1.02106	1.19734	0	0	0	0	0	0	0	0	0	0	0	0	0	0	0	0	0	0	0	0.018315	0	0	0	0	0	0
amoA_ASV78		TACCGATTGGGCTTGGACTTCGTTTGTCGTGTTTTCTATTTCACAATCTACTATGCTTGTGGTAGGAGCGATTTATTATATGCTCTTCACCGGAGTTCCAGGTACAGCGACATACTATGCTACAATTATGACAATATATACGTGGGTTGCAAAAGGTGCATGGTTCGCTTTGGGATATCCATACGATTTCATAGTAGTACCAGTTTGGATTCCTTCAGCAATGCTATTAGACCTCACATATTGGGCAACAAGAAGAAACAAACATGCTGCAATTCTAATTGGTGGAACACTAGTAGGAATGTCTCTTCCAGTATTTAATATGATAAATCTTTTGCTGGTAAAGGATCCGTTAGAAATGGCATTCAAATATCCTCGGCCCACGTTGCCTCCGTATATGAC…	NS; NS-Epsilon; NS-Epsilon-2; NS-Epsilon-2.1; NS-Epsilon-2.1_OTU5	0.393773	0.0274725	0.327381	0.228938	0.364011	0.354853	0.105311	0.389194	0.764652	0.196886	1.05311	1.05311	0.700549	0.334249	0.853938	0.377747	0.242674	0.638736	0.517399	0.675366	0	0	0	0	0	0	0	0	0	0	0	0	0.21978	0	0	0	0	0	0	0	0	0	0	0	0	0
amoA_ASV94		TACTGATTGGGCGTGGACTTCATTTGTAGTATTTTCTATTTCACAATCTACTATGCTTGTGGTAGGGGCGATTTATTATATGCTCTTCACAGGAGTTCCAGGTACAGCTACATATTACGCAACAATTATGACAATATATACTTGGGTTGCAAAAGGTGCATGGTTTGCTTTAGGATATCCGTATGACTTTGTAGTAGTACCAGTTTGGATACCTTCGGCAATGTTATTAGACCTATCATATTGGGCTACACGACGAAACAAACATGCAGCCATTCTAATAGGTGGAACACTAGTTGGAATGTCATTGCCTGTATTCAATATGATAAACCTGTTGCTAGTTAAGGATCCTCTAGAAATGGCATTCAAATATCCTAGACCTACGTTACCCCCGTATATGAC…	NS; NS-Epsilon; NS-Epsilon-2; NS-Epsilon-2.2; NS-Epsilon-2.2_OTU5	0.199176	0.103022	0.0915751	0.105311	0.130495	0.0549451	0.100733	0.112179	0.103022	0.180861	1.46749	1.19734	0.336538	0.180861	0.645604	0.636447	0.675366	0.51511	0.247253	0.670788	0	0	0	0	0	0	0	0	0	0	0	0	0	0	0	0	0	0	0	0	0	0	0	0	0	0
[truncated: 23 more columns]

## Sheet: Data set S2
Data set S2. Log₂fold changes in relative abundance of 16S rRNA ASVs of procaryotes between bulk and rhizosphere soils of pepper plants.
ASV ID	Taxonomy	Average relative abundance in bulk samples (% of the total 16S rRNA gene reads)	Average relative abundance in rizosphere samples (% of the total 16S rRNA gene reads)	Log₂fold Bulk / Rhizosphere	Presence or absence of catalase	Catalase-containing neighbor	Reference
16S_ASV68	d__Bacteria; p__Acidobacteriota; c__Blastocatellia; o__Pyrinomonadales; f__Pyrinomonadaceae_433912; g__QHXM01; s__	0.502067	0	Bulk soil specific	Positive	-	-
16S_ASV132	d__Bacteria; p__Methylomirabilota; c__Methylomirabilia; o__Rokubacteriales; f__CSP1-6; g__UBA12499; s__UBA12499 sp001788395	0.498779	0	Bulk soil specific	Negative	-	-
16S_ASV57	d__Bacteria; p__Acidobacteriota; c__Vicinamibacteria; o__Vicinamibacterales; f__UBA2999; g__; s__	0.47013	0	Bulk soil specific	Unkown
16S_ASV194	d__Bacteria p__; c__; o__; f__; g__; s__	0.46919	0	Bulk soil specific	Unkown
16S_ASV201	d__Bacteria; p__Chloroflexota; c__Anaerolineae; o__Anaerolineales; f__EnvOPS12; g__UBA12294;	0.427391	0	Bulk soil specific	Unkown
16S_ASV142	d__Bacteria; p__Acidobacteriota; c__Vicinamibacteria; o__Vicinamibacterales; f__UBA2999; g__; s__	0.389818	0	Bulk soil specific	Unkown
16S_ASV94	d__Bacteria; p__Acidobacteriota; c__Vicinamibacteria; o__Vicinamibacterales; f__; g__; s__	0.383712	0	Bulk soil specific	Unkown
16S_ASV383	d__Archaea; p__Thermoproteota; c__Nitrososphaeria_A; o__Nitrososphaerales; f__Nitrosopumilaceae; g__TA-20; s__	0.378546	0	Bulk soil specific	Negative	-	-
16S_ASV167	d__Bacteria; p__Eisenbacteria; c__RBG-16-71-46; o__SZUA-252; f__SZUA-252; g__WS-7; s__	0.348488	0	Bulk soil specific	Unkown
16S_ASV211	d__Bacteria; p__Proteobacteria; c__Gammaproteobacteria;o__; f__; g__; s__	0.316551	0	Bulk soil specific	Unkown
16S_ASV9	d__Bacteria; p__Proteobacteria; c__Alphaproteobacteria; o__Rhizobiales_A_504705; f__Xanthobacteraceae_503485; g__; s__	0.313733	0	Bulk soil specific	Unkown
16S_ASV222	d__Bacteria; p__Acidobacteriota; c__Vicinamibacteria; o__Vicinamibacterales; f__SCN-69-37; g__SCN-69-37; s__SCN-69-37 sp001724025	0.286023	0	Bulk soil specific	Positive	-	-
16S_ASV350	d__Bacteria; p__Planctomycetota; c__UBA1135; o__UBA2386; f__UBA2386; g__UBA2386; s__	0.285553	0	Bulk soil specific	Unkown
16S_ASV154	d__Bacteria; p__Desulfobacterota_B; c__Binatia; o__UBA9968; f__UBA9968; g__; s__	0.277569	0	Bulk soil specific	Unkown
16S_ASV323	d__Bacteria; p__Gemmatimonadota; c__Gemmatimonadetes; o__Gemmatimonadales; f__GWC2-71-9; g__20CM-2-65-7; s__20CM-2-65-7 sp003221035	0.274751	0	Bulk soil specific	Negative	-	-
16S_ASV437	d__Bacteria; p__Proteobacteria; c__Gammaproteobacteria; o__; f__; g__; s__	0.266767	0	Bulk soil specific	Unkown
16S_ASV177	d__Bacteria; p__Acidobacteriota; c__Vicinamibacteria; o__Vicinamibacterales; f__UBA2999; g__; s__	0.26254	0	Bulk soil specific	Unkown
16S_ASV237	d__Bacteria; p__Bacteroidota; c__Bacteroidia; o__Chitinophagales; f__Chitinophagaceae_966727; g__Terrimonas_942068; s__	0.259722	0	Bulk soil specific	Unkown
16S_ASV1	d__Archaea; p__Thermoproteota; c__Nitrososphaeria_A; o__Nitrososphaerales; f__Nitrosopumilaceae; g__Nitrosotenuis; s__Nitrosotenuis chungbukensis	0.258313	0	Bulk soil specific	Negative	-	-
16S_ASV316	d__Bacteria; p__Proteobacteria; c__Gammaproteobacteria; o__Nevskiales; f__Nevskiaceae; g__; s__	0.257374	0	Bulk soil specific	Unkown
16S_ASV179	d__Bacteria; p__Proteobacteria; c__Gammaproteobacteria; o__; f__; g__; s__	0.250798	0	Bulk soil specific	Unkown
16S_ASV58	d__Archaea; p__Thermoproteota; c__Nitrososphaeria_A; o__Nitrososphaerales; f__Nitrosopumilaceae; g__Nitrosotenuis; s__Nitrosotenuis cloacae	0.247041	0	Bulk soil specific	Negative	-	-
16S_ASV375	d__Bacteria; p__Acidobacteriota; c__Vicinamibacteria; o__Vicinamibacterales; f__UBA2999; g__; s__	0.247041	0	Bulk soil specific	Unkown
16S_ASV242	d__Bacteria; p__Proteobacteria; c__Alphaproteobacteria; o__Sphingomonadales; f__Sphingomonadaceae; g__Sphingomicrobium_483265; s__Sphingomicrobium sp000620665	0.246102	0	Bulk soil specific	Positive	Sphingomonas pruni NBRC 15498	Busse, H-J, Denner, EBM, Buczolits, S, Salkinoja-Salonen, M, Bennasar, A, Kämpfer, P. Sphingomonas aurantiaca sp. nov., Sphingomonas aerolata sp. nov. and Sphingomonas faeni sp. nov., air- and dustborne and Antarctic, orange-pigmented, psychrotolerant bacteria, and emended description of the genus Sphingomonas. Int J Syst Evol Microbiol. 2003; 53:1253-1260.
16S_ASV213	d__Bacteria; p__Acidobacteriota; c__Blastocatellia; o__Pyrinomonadales; f__; g__; s__	0.238118	0	Bulk soil specific	Unkown		-
16S_ASV276	d__Bacteria; p__Methylomirabilota; c__Methylomirabilia; o__Rokubacteriales; f__CSP1-6;;	0.237648	0	Bulk soil specific	Unkown	-	-
16S_ASV229	d__Bacteria; p__Proteobacteria; c__Alphaproteobacteria; o__Sphingomonadales; f__Sphingomonadaceae; g__Sphingomicrobium_483265; s__Sphingomonas limnosediminicola	0.235769	0	Bulk soil specific	Positive	Sphingomonas pruni NBRC 15498	Busse, H-J, Denner, EBM, Buczolits, S, Salkinoja-Salonen, M, Bennasar, A, Kämpfer, P. Sphingomonas aurantiaca sp. nov., Sphingomonas aerolata sp. nov. and Sphingomonas faeni sp. nov., air- and dustborne and Antarctic, orange-pigmented, psychrotolerant bacteria, and emended description of the genus Sphingomonas. Int J Syst Evol Microbiol. 2003; 53:1253-1260.
16S_ASV216	d__Bacteria; p__Acidobacteriota; c__Vicinamibacteria; o__Vicinamibacterales; f__UBA2999; g__Gp6-AA45; s__Gp6-AA45 sp003222395	0.225906	0	Bulk soil specific	Negative	-	-
16S_ASV268	d__Bacteria; p__Proteobacteria; c__Gammaproteobacteria; o__Burkholderiales_597432; f__Rhodocyclaceae; g__; s__	0.22074	0	Bulk soil specific	Unkown
16S_ASV205	d__Bacteria; p__Chloroflexota; c__Anaerolineae; o__Anaerolineales; f__EnvOPS12; g__UBA12294; s__UBA12294 sp002050275	0.215574	0	Bulk soil specific	Negative	-	-
16S_ASV199	d__Archaea; p__Thermoproteota; c__Nitrososphaeria_A; o__Nitrososphaerales; f__Nitrososphaeraceae; g__TA-21; s__TA-21 sp005877075	0.215104	0	Bulk soil specific	Negative	-	-
16S_ASV348	d__Bacteria; p__Desulfobacterota_B; c__Binatia; o__UBA9968; f__UBA9968; g__; s__	0.215104	0	Bulk soil specific	Unkown	-	-
16S_ASV402	d__Bacteria; p__Acidobacteriota; c__Vicinamibacteria; o__Vicinamibacterales; f__; g__; s__	0.210408	0	Bulk soil specific	Unkown
16S_ASV459	d__Bacteria; p__Proteobacteria; c__Gammaproteobacteria; o__Steroidobacterales; f__Steroidobacteraceae; g__Povalibacter; s__Povalibacter uvarum	0.20665	0	Bulk soil specific	Positive	-	-
16S_ASV151	d__Bacteria; p__Proteobacteria; c__Alphaproteobacteria; o__Rhizobiales_A_504705; f__Xanthobacteraceae_503485; g__; s__	0.206181	0	Bulk soil specific	Unkown
16S_ASV218	d__Bacteria; p__Methylomirabilota; c__Methylomirabilia; o__Rokubacteriales; f__CSP1-6; g__UBA12499; s__UBA12499 sp001788395	0.269115	0.0046966	-5.84046	Negative	-	-
16S_ASV90	d__Bacteria; p__Proteobacteria; c__Gammaproteobacteria; o__; f__; g__; s__	0.624178	0.0187864	-5.0542	Unkown	-	-
16S_ASV304	d__Bacteria; p__Acidobacteriota; c__Vicinamibacteria; o__Vicinamibacterales; f__UBA2999; g__; s__	0.232482	0.0070449	-5.04439	Unkown	-	-
16S_ASV409	d__Bacteria; p__Acidobacteriota; c__Acidobacteriae; o__20CM-2-55-15; f__20CM-2-55-15; g__DSPE01; s__	0.226376	0.0070449	-5.006	Unkown	-	-
16S_ASV28	d__Bacteria; p__Bacteroidota; c__Bacteroidia; o__Chitinophagales; f__Chitinophagaceae_966727; g__Terrimonas_942068; s__	1.20045	0.0375728	-4.99774	Positive	-	-
16S_ASV302	d__Bacteria; p__Gemmatimonadota; c__Gemmatimonadetes; o__Gemmatimonadales; f__Gemmatimonadaceae; g__; s__	0.325005	0.0117415	-4.79077	Unkown
16S_ASV121	d__Bacteria; p__Proteobacteria; c__Gammaproteobacteria; o__Burkholderiales_597441; f__UBA6910; g__Pelomicrobium; s__	0.258783	0.0093932	-4.78398	Positive	-	-
16S_ASV17	d__Archaea; p__Thermoproteota; c__Nitrososphaeria_A; o__Nitrososphaerales; f__Nitrososphaeraceae; g__; s__	0.969378	0.0352245	-4.78241	Unkown
16S_ASV107	d__Bacteria; p__Bacteroidota; c__Bacteroidia; o__Chitinophagales; f__Chitinophagaceae_966727; g__; s__	0.424573	0.0164381	-4.6909	Unkown
16S_ASV281	d__Bacteria; p__Proteobacteria; c__Gammaproteobacteria; o__; f__; g__; s__	0.236239	0.0093932	-4.65249	Unkown
16S_ASV322	d__Bacteria; p__Acidobacteriota; c__Vicinamibacteria; o__Vicinamibacterales; f__UBA2999; g__; s__	0.271933	0.0117415	-4.53356	Unkown
16S_ASV284	d__Bacteria; p__Bacteroidota; c__Bacteroidia; o__Cytophagales; f__Hymenobacteraceae; g__; s__	0.259722	0.0117415	-4.46728	Unkown
16S_ASV241	d__Bacteria; p__Bacteroidota; c__Ignavibacteria; o__SJA-28; f__OLB5; g__OLB5; s__OLB5 sp001567545	0.298704	0.0140898	-4.40599	Positive	-	-
16S_ASV217	d__Bacteria; p__Proteobacteria; c__Gammaproteobacteria; o__Burkholderiales_597432; f__Rhodocyclaceae; g__; s__	0.31702	0.0164381	-4.26946	Unkown	-	-
16S_ASV378	d__Bacteria; p__Gemmatimonadota; c__Gemmatimonadetes; o__Gemmatimonadales; f__GWC2-71-9; g__JABFSM01; s__JABFSM01 sp009692115	0.258783	0.0140898	-4.19902	Positive	-	-
16S_ASV385	d__Bacteria; p__Proteobacteria; c__Gammaproteobacteria; o__Burkholderiales_597439; f__Usitatibacteraceae; g__Usitatibacter;	0.237178	0.0140898	-4.07325	Positive	-	-
16S_ASV106	d__Bacteria; p__Desulfobacterota_B; c__Binatia; o__UBA9968; f__UBA9968; g__DP-1; s__DP-1 sp005879605	0.589893	0.0352245	-4.0658	Positive	-	-
16S_ASV100	d__Bacteria; p__Proteobacteria; c__Gammaproteobacteria; o__; f__; g__; s__	0.415649	0.0258313	-4.00817	Unkown
16S_ASV172	d__Bacteria; p__Proteobacteria; c__Alphaproteobacteria; o__Rhizobiales_A_504705; f__Xanthobacteraceae_503485; g__; s__	0.351775	0.0258313	-3.76746	Unkown
16S_ASV111	d__Bacteria; p__Proteobacteria; c__Alphaproteobacteria; o__Rhizobiales_A_504721; f__Rhodomicrobiaceae; g__R-RK-3; s__	0.518974	0.0399211	-3.70044	Positive	-	-
16S_ASV129	d__Bacteria; p__Bacteroidota; c__Bacteroidia; o__Chitinophagales; f__Saprospiraceae; g__Haliscomenobacter; s__	0.526958	0.0422694	-3.64	Positive	-	-
16S_ASV226	d__Bacteria; p__Planctomycetota; c__Phycisphaerae; o__Tepidisphaerales; f__Tepidisphaeraceae; g__UBA2421; s__UBA2421 sp002343075	0.298704	0.0258313	-3.53152	Unkown	-	-
16S_ASV120	d__Bacteria; p__Acidobacteriota; c__Vicinamibacteria; o__Vicinamibacterales; f__; g__; s__	0.515687	0.046966	-3.45681	Unkown	-	-
16S_ASV152	d__Bacteria; p__Proteobacteria; c__Gammaproteobacteria; o__Xanthomonadales_613067; f__Rhodanobacteraceae_613067; g__Dokdonella_A; s__Dokdonella_A kunshanensis	0.0347548	0.356942	3.3604	Positive	Dokdonella kunshanensis	Li, Y, Zhang, J, Chen, Q, Yang, G, Cai, S, He, J, Shungui, Z, Shun-Peng, Li Dokdonella kunshanensis sp. nov., isolated from activated sludge, and emended description of the genus Dokdonella. Int J Syst Evol Microbiol. 2013; 63:1519-1523.
16S_ASV255	d__Bacteria; p__Proteobacteria; c__Gammaproteobacteria; o__Xanthomonadales_616009; f__Xanthomonadaceae_616009; g__Arenimonas_613591; s__	0.0281796	0.295886	3.39232	Unkown
16S_ASV40	d__Bacteria; p__Proteobacteria; c__Alphaproteobacteria; o__Rhizobiales_A_501396; f__Rhizobiaceae_A_499470; g__Mesorhizobium_F_498388; g__; s__	0.0295886	0.335807	3.50452	Unkown
16S_ASV113	d__Bacteria; p__Bacteroidota; c__Bacteroidia; o__Chitinophagales; f__Chitinophagaceae_966727; g__Chitinophaga; s__Chitinophaga ginsengihumi	0.0385121	0.446177	3.53423	Positive	Chitinophaga japonensis	Lee, SA, Heo, J, Kim, T-W, Sang, M-K, Song, J, Kwon, S-W, et al. Chitinophaga agri sp. nov., a bacterium isolated from soil of reclaimed land. Arch Microbiol. 2021; 203:809-815.
16S_ASV277	d__Bacteria; p__Proteobacteria; c__Gammaproteobacteria; o__Burkholderiales_595422; f__Burkholderiaceae_A_595422; g__Achromobacter;	0.0201954	0.237178	3.55387	Positive	-	-
16S_ASV347	d__Bacteria; p__Actinobacteriota; c__Actinomycetia; o__Propionibacteriales; f__Nocardioidaceae; g__Aeromicrobium; s__	0.0277099	0.342852	3.62911	Unkown
16S_ASV490	d__Bacteria; p__Acidobacteriota; c__Blastocatellia; o__Pyrinomonadales; f__; g__; s__	0.0192561	0.239527	3.6368	Unkown
16S_ASV260	d__Bacteria; p__Bacteroidota; c__Bacteroidia; o__Chitinophagales; f__Chitinophagaceae_966727; g__Paraflavitalea; s__Paraflavitalea soli	0.0150291	0.20665	3.78136	Positive	Paraflavitalea soli	Heo, J, Weon, H-Y, Cho, H, Hong, S-B, Kim, J-S, Kim, S-J, et al. Paraflavitalea soli gen. nov., sp. nov., isolated from greenhouse soil. J Microbiol. 2020; 58:17-23.
16S_ASV49	d__Bacteria; p__Planctomycetota; c__Planctomycetia; o__Pirellulales; f__Lacipirellulaceae; g__Lacipirellula;	0.0253616	0.401559	3.98489	Positive	-	-
16S_ASV41	d__Bacteria; p__Actinobacteriota; c__Actinomycetia; o__Streptomycetales_400645; f__Streptomycetaceae_400641; g__Streptomyces_G_399870; s__Streptomyces_G_399870 albolongus	0.0450874	0.817208	4.17991	Positive	-	-
16S_ASV202	d__Bacteria; p__Bacteroidota; c__Bacteroidia; o__Cytophagales; f__Cyclobacteriaceae_900466; g__; s__	0.0183167	0.340503	4.21643	Unkown
16S_ASV25	d__Bacteria; p__Proteobacteria; c__Gammaproteobacteria; o__Xanthomonadales_616009; f__Xanthomonadaceae_616009; g__Pseudoxanthomonas_A_615337;	0.0136201	0.274751	4.33431	Positive	-	-
16S_ASV858	d__Bacteria; p__Bacteroidota; c__Bacteroidia; o__Cytophagales; f__Cyclobacteriaceae_900466; g__Ohtaekwangia; s__Ohtaekwangia koreensis	0.0126808	0.281796	4.47393	Positive	Ohtaekwangia koreensis	Octaviana, S, Lorenczyk, S, Ackert, F, Fenske, L, Wink, J. Four new members of the family Cytophagaceae: Chryseosolibacter histidini gen. nov., sp. nov., Chryseosolibacter indicus gen. nov., sp. nov., Dawidia cretensis, gen. nov., sp. nov., and Dawidia soli, gen. nov., sp. nov. isolated from diverse habitat. Antonie Van Leeuwenhoek. 2022; 115:1059-1072.
16S_ASV178	d__Bacteria; p__Proteobacteria; c__Gammaproteobacteria; o__Xanthomonadales_613067; f__Rhodanobacteraceae_613067; g__Dokdonella_A; s__Dokdonella_A sp002632325	0.00986286	0.227785	4.52952	Negative	-	-
16S_ASV87	d__Bacteria; p__Proteobacteria; c__Gammaproteobacteria; o__Xanthomonadales_613062; f__Rhodanobacteraceae_613062; g__Rhodanobacter_613036;	0.0211347	0.500188	4.56478	Positive	-	-
16S_ASV1139	d__Bacteria; p__Proteobacteria; c__Gammaproteobacteria; o__; f__; g__; s__	0.00798422	0.201954	4.66073	Unkown
16S_ASV248	d__Bacteria; p__Proteobacteria; c__Gammaproteobacteria; o__Steroidobacterales; f__Steroidobacteraceae; g__Steroidobacter_A_608633; s__Steroidobacter denitrificans	0.0178471	0.500188	4.80871	Positive	Steroidobacter denitrificans	Fahrbach, M., Kuever, J., Remesch, M., Huber, B. E., Kampfer, P., Dott, W., Hollender, J. Steroidobacter denitrificans gen. nov., sp. nov., a steroidal hormone-degrading gammaproteobacterium. Int J Syst Evol Microbiol, 2008; 58:2215-2223.
16S_ASV166	d__Bacteria; p__Myxococcota_A_473307; c__Polyangia_463783; o__Polyangiales; f__Polyangiaceae; g__; s__	0.0140898	0.417997	4.89077	Unkown
16S_ASV31	d__Bacteria; p__Proteobacteria; c__Alphaproteobacteria; o__Sphingomonadales; f__Sphingomonadaceae; g__Sphingobium_A_485959;	0.0563592	1.78001	4.98109	Positive	Sphingobacterium gobiense	Choi, H-A, Lee, S-S. Sphingobacterium kyonggiense sp. nov., isolated from chloroethene-contaminated soil, and emended descriptions of Sphingobacterium daejeonense and Sphingobacterium mizutaii. Int J Syst Evol Microbiol. 2012; 62:2559-2564.
16S_ASV279	d__Bacteria; p__Proteobacteria; c__Alphaproteobacteria; o__Rhizobiales_A_504705; f__Xanthobacteraceae_503485; g__Afipia; s__Afipia sp001425835	0.00892354	0.302931	5.08523	Positive	Afipia sp. Root123D2	La Scola, B, Mallet, M-N, Grimont, PAD, Raoult, D. Description of Afipia birgiae sp. nov. and Afipia massiliensis sp. nov. and recognition of Afipia felis genospecies A. Int J Syst Evol Microbiol. 2002; 52:1773-1782.
16S_ASV576	d__Bacteria; p__Actinobacteriota; c__Actinomycetia; o__Mycobacteriales; f__Pseudonocardiaceae; g__Lentzea;	0.00610558	0.270054	5.46698	Positive	-	-
16S_ASV86	d__Bacteria; p__Proteobacteria; c__Gammaproteobacteria; o__Xanthomonadales_613067; f__Rhodanobacteraceae_613067; g__Dokdonella_A;	0.022074	1.21642	5.78415	Positive	Dokdonella kunshanensis	Li, Y, Zhang, J, Chen, Q, Yang, G, Cai, S, He, J, Shungui, Z, Shun-Peng, Li Dokdonella kunshanensis sp. nov., isolated from activated sludge, and emended description of the genus Dokdonella. Int J Syst Evol Microbiol. 2013; 63:1519-1523.
16S_ASV72	d__Bacteria; p__Actinobacteriota; c__Actinomycetia; o__Mycobacteriales; f__Pseudonocardiaceae; g__Lentzea;	0.0192561	1.07787	5.80673	Positive	-	-
16S_ASV2	d__Bacteria; p__Bacteroidota; c__Bacteroidia; o__Bacteroidales; f__Marinilabiliaceae; g__JC017; s__JC017 sp004296775	0.0873568	6.38033	6.19057	Positive	-	-
16S_ASV54	d__Bacteria; p__Proteobacteria; c__Alphaproteobacteria; o__Caulobacterales; f__Caulobacteraceae; g__Phenylobacterium; s__Phenylobacterium panacis	0.00281796	0.326414	6.85591	Positive	Phenylobacterium kunshanense	Farh, ME-A, Kim, Y-J, Singh, P, Hoang, V-A, Yang, D-C. Phenylobacterium panacis sp. nov., isolated from the rhizosphere of rusty mountain ginseng. Int J Syst Evol Microbiol. 2016; 66:2691-2696
16S_ASV124	d__Bacteria; p__Bacteroidota; c__Bacteroidia; o__Cytophagales; f__Cyclobacteriaceae_900466; g__Ohtaekwangia; s__Ohtaekwangia koreensis	0.00328762	1.05204	8.32193	Positive	Ohtaekwangia koreensis	Octaviana, S, Lorenczyk, S, Ackert, F, Fenske, L, Wink, J. Four new members of the family Cytophagaceae: Chryseosolibacter histidini gen. nov., sp. nov., Chryseosolibacter indicus gen. nov., sp. nov., Dawidia cretensis, gen. nov., sp. nov., and Dawidia soli, gen. nov., sp. nov. isolated from diverse habitat. Antonie Van Leeuwenhoek. 2022; 115:1059-1072.
16S_ASV487	d__Bacteria; p__Bacteroidota; c__Bacteroidia; o__Cytophagales; f__Cyclobacteriaceae_900466; g__Ohtaekwangia; s__Ohtaekwangia koreensis	0.00187864	0.873568	8.86109	Positive	Ohtaekwangia koreensis	Octaviana, S, Lorenczyk, S, Ackert, F, Fenske, L, Wink, J. Four new members of the family Cytophagaceae: Chryseosolibacter histidini gen. nov., sp. nov., Chryseosolibacter indicus gen. nov., sp. nov., Dawidia cretensis, gen. nov., sp. nov., and Dawidia soli, gen. nov., sp. nov. isolated from diverse habitat. Antonie Van Leeuwenhoek. 2022; 115:1059-1072.
16S_ASV71	d__Bacteria; p__Proteobacteria; c__Alphaproteobacteria; o__Sphingomonadales; f__Sphingomonadaceae; g__Sphingopyxis;	0.00281796	1.55927	9.11201	Positive	Sphingopyxis sp. 113P3	Baik, KS, Choe, HN, Park, SC, Hwang, YM, Kim, EM, Park, C, et al. Sphingopyxis rigui sp. nov. and Sphingopyxis wooponensis sp. nov., isolated from wetland freshwater, and emended description of the genus Sphingopyxis. Int J Syst Evol Microbiol. 2013; 63:1297-1303.
16S_ASV11	d__Bacteria; p__Bacteroidota; c__Bacteroidia; o__Chitinophagales; f__Chitinophagaceae_966727; g__Chitinophaga; s__Chitinophaga cymbidii	0	7.16701	Rhizosphere soil specific	Positive	Chitinophaga cymbidii	Dahal, RH, Kim, J. Chitinophaga caseinilytica sp. nov., a casein hydrolysing bacterium isolated from forest soil. Arch Microbiol. 2018; 200:645-651.
16S_ASV13	d__Bacteria; p__Proteobacteria; c__Alphaproteobacteria; o__Rhizobiales_A_501059; f__Rhizobiaceae_A_501059; g__; s__	0	0.427391	Rhizosphere soil specific	Unkown
16S_ASV32	d__Bacteria; p__Proteobacteria; c__Alphaproteobacteria;o__; f__; g__; s__	0	2.17687	Rhizosphere soil specific	Unkown
16S_ASV43	d__Bacteria; p__Proteobacteria; c__Alphaproteobacteria; o__Rhizobiales_A_501058; f__Rhizobiaceae_A_501058; g__Rhizobium_A_501058;	0	0.378076	Rhizosphere soil specific	Positive	-	-
16S_ASV52	d__Bacteria; p__Proteobacteria; c__Alphaproteobacteria; o__; f__; g__; s__	0	0.779636	Rhizosphere soil specific	Unkown
16S_ASV62	d__Bacteria; p__Proteobacteria; c__Alphaproteobacteria; o__Sphingomonadales; f__Sphingomonadaceae; g__Sphingopyxis; s__	0	0.319369	Rhizosphere soil specific	Positive	Sphingopyxis sp. 113P3	Baik, KS, Choe, HN, Park, SC, Hwang, YM, Kim, EM, Park, C, et al. Sphingopyxis rigui sp. nov. and Sphingopyxis wooponensis sp. nov., isolated from wetland freshwater, and emended description of the genus Sphingopyxis. Int J Syst Evol Microbiol. 2013; 63:1297-1303.
16S_ASV79	d__Bacteria; p__Proteobacteria; c__Gammaproteobacteria; o__Xanthomonadales_616009; f__Xanthomonadaceae_616009; g__Pseudoxanthomonas_A_615337; s__	0	1.67903	Rhizosphere soil specific	Positive	-	-
16S_ASV183	d__Bacteria; p__Bacteroidota; c__Bacteroidia; o__Chitinophagales; f__Chitinophagaceae_966727; g__Niastella; s__Niastella populi	0	0.793725	Rhizosphere soil specific	Unkown
16S_ASV228	d__Bacteria; p__; c__;o__; f__; g__; s__	0	0.230133	Rhizosphere soil specific	Unkown
16S_ASV244	d__Bacteria; p__Proteobacteria; c__Alphaproteobacteria; o__Rhizobiales_A_504721; f__Hyphomicrobiaceae; g__Hyphomicrobium_A; s__	0	0.472008	Rhizosphere soil specific	Unkown
16S_ASV309	d__Bacteria; p__Bacteroidota; c__Bacteroidia; o__Chitinophagales; f__Chitinophagaceae_929731; g__Edaphocola; s__Taibaiella smilacinae	0	0.415649	Rhizosphere soil specific	Positive	Taibaiella smilacinae	Zhang, L, Wang, Y, Wei, L, Wang, Y, Shen, X, Shiqing, Li. Taibaiella smilacinae gen. nov., sp. nov., an endophytic member of the family Chitinophagaceae isolated from the stem of Smilacina japonica, and emended description of Flavihumibacter petaseus. Int J Syst Evol Microbiol. 2013; 63:3769-3776.
16S_ASV392	d__Bacteria; p__Proteobacteria; c__Gammaproteobacteria; o__Burkholderiales_592524; f__Burkholderiaceae_A_574758; g__Massilia; s__	0	0.255965	Rhizosphere soil specific	Positive	-	-
16S_ASV394	d__Bacteria; p__Proteobacteria; c__Gammaproteobacteria; o__Xanthomonadales_613062; f__Rhodanobacteraceae_613062; g__; s__	0	0.258313	Rhizosphere soil specific	Unkown
16S_ASV467	d__Bacteria; p__Proteobacteria; c__Alphaproteobacteria; o__Dongiales; f__Dongiaceae; g__Dongia_507335; s__Dongia sp000620685	0	0.37338	Rhizosphere soil specific	Positive	-	-
16S_ASV477	d__Bacteria; p__Bacteroidota; c__Bacteroidia; o__Chitinophagales; f__Chitinophagaceae_966727; g__Parafilimonas; s__Parafilimonas terrae	0	0.396863	Rhizosphere soil specific	Positive	Parafilimonas terrae	Kim, S-J, Park, J-H, Lim, J-M, Ahn, J-H, Anandham, R, Weon, H-Y, et al. Parafilimonas terrae gen. nov., sp. nov., isolated from greenhouse soil. Int J Syst Evol Microbiol. 2014; 64:3040-3045.
16S_ASV484	d__Bacteria; p__Proteobacteria; c__Alphaproteobacteria; o__Rhizobiales_A_501059; f__Rhizobiaceae_A_501059; g__Shinella; s__	0	0.255965	Rhizosphere soil specific	Positive	Shinella fusca	Lin, DX, Wang, ET, Tang, H, Han, TX, He, YR, Guan, SH, et al. Shinella kummerowiae sp. nov., a symbiotic bacterium isolated from root nodules of the herbal legume Kummerowia stipulacea. Int J Syst Evol Microbiol. 2008; 58:1409-1413.
16S_ASV513	d__Bacteria; p__Bacteroidota; c__Bacteroidia; o__Chitinophagales; f__Chitinophagaceae_966727; g__Terrimonas_941540; s__Terrimonas lutea	0	0.258313	Rhizosphere soil specific	Positive	Terrimonas ginsenosidimutans	Siddiqi, MZ, Lee, JE, Jun, MO, Huq, MA, Im, W-T. Isolation and characterization of a novel glycoside hydrolase positive bacterial strain named Terrimonas ginsenosidimutans sp. nov. with ginsenoside-converting activity. Int J Syst Evol Microbiol. 2023; 73.
16S_ASV533	d__Bacteria; p__Proteobacteria; c__Alphaproteobacteria; o__Rhizobiales_A_504721; f__Methyloligellaceae; g__Methyloceanibacter; s__Methyloceanibacter marginalis	0	0.230133	Rhizosphere soil specific	Positive	-	-
16S_ASV557	d__Bacteria; p__Proteobacteria; c__Alphaproteobacteria; o__Rhizobiales_A_504705; f__Xanthobacteraceae_503485; g__; s__	0	0.218392	Rhizosphere soil specific	Unkown
16S_ASV601	d__Bacteria; p__Cyanobacteria; c__Vampirovibrionia; o__Vampirovibrionales; f__Vampirovibrionaceae; g__Vampirovibrio; s__	0	0.439132	Rhizosphere soil specific	Positive	-	-
16S_ASV663	d__Bacteria; p__Bacteroidota; c__Bacteroidia; o__Flavobacteriales_877923; f__Crocinitomicaceae; g__Fluviicola; s__Fluviicola hefeinensis	0	0.274751	Rhizosphere soil specific	Positive	Fluviicola taffensis DSM 16823	Dahal, RH, Kim, J. Fluviicola kyonggii sp. nov., a bacterium isolated from forest soil and emended description of the genus Fluviicola. Int J Syst Evol Microbiol. 2018; 68:1885-1889.
16S_ASV667	d__Bacteria; p__Planctomycetota; c__Planctomycetia; o__Planctomycetales; f__Planctomycetaceae; g__DSVQ01; s__	0	0.270054	Rhizosphere soil specific	Negative	-	-
16S_ASV690	d__Bacteria; p__Proteobacteria; c__Alphaproteobacteria; o__Caulobacterales; f__Caulobacteraceae; g__Phenylobacterium; s__	0	0.230133	Rhizosphere soil specific	Positive	Phenylobacterium kunshanense	Farh, ME-A, Kim, Y-J, Singh, P, Hoang, V-A, Yang, D-C. Phenylobacterium panacis sp. nov., isolated from the rhizosphere of rusty mountain ginseng. Int J Syst Evol Microbiol. 2016; 66:2691-2696
16S_ASV696	d__Bacteria; p__Proteobacteria; c__Gammaproteobacteria; o__Xanthomonadales_613062; f__Rhodanobacteraceae_613062; g__; s__	0	0.237178	Rhizosphere soil specific	Unkown
16S_ASV722	d__Bacteria; p__Bacteroidota; c__Bacteroidia; o__Chitinophagales; f__Chitinophagaceae_966727; g__Niastella; s__Niastella populi	0	0.537761	Rhizosphere soil specific	Negative	Niastella populi	Kim, S-J, Ahn, J-H, Weon, H-Y, Hong, S-B, Seok, S-J, Kim, J-S, et al. Niastella gongjuensis sp. nov., isolated from greenhouse soil. Int J Syst Evol Microbiol. 2015; 65:3115-3118.
16S_ASV727	d__Bacteria; p__Proteobacteria; c__Alphaproteobacteria; o__Sphingomonadales; f__Sphingomonadaceae; g__Sphingopyxis; s__	0	0.237178	Rhizosphere soil specific	Positive	Sphingopyxis sp. 113P3	Baik, KS, Choe, HN, Park, SC, Hwang, YM, Kim, EM, Park, C, et al. Sphingopyxis rigui sp. nov. and Sphingopyxis wooponensis sp. nov., isolated from wetland freshwater, and emended description of the genus Sphingopyxis. Int J Syst Evol Microbiol. 2013; 63:1297-1303.
16S_ASV731	d__Bacteria; p__Proteobacteria; c__Alphaproteobacteria; o__Rhizobiales_A_504705; f__Xanthobacteraceae_503485; g__Pseudolabrys_502538;	0	0.237178	Rhizosphere soil specific	Positive	Pseudolabrys sp. Root1462	Kämpfer, P, Young, C-C, Arun, AB, Shen, F-T, Jäckel, U, Rosselló-Mora, R, et al. Pseudolabrys taiwanensis gen. nov., sp. nov., an alphaproteobacterium isolated from soil. Int J Syst Evol Microbiol. 2006; 56:2469-2472.
16S_ASV744	d__Bacteria; p__Bacteroidota; c__Bacteroidia; o__Cytophagales; f__Cyclobacteriaceae_900466; g__ELB16-189; s__	0	1.23755	Rhizosphere soil specific	Positive	-	-
16S_ASV797	d__Bacteria; p__Bacteroidota; c__Bacteroidia; o__Chitinophagales; f__Chitinophagaceae_929731; g__Edaphocola; s__Taibaiella smilacinae	0	0.274751	Rhizosphere soil specific	Positive	Taibaiella smilacinae	Zhang, L, Wang, Y, Wei, L, Wang, Y, Shen, X, Shiqing, Li. Taibaiella smilacinae gen. nov., sp. nov., an endophytic member of the family Chitinophagaceae isolated from the stem of Smilacina japonica, and emended description of Flavihumibacter petaseus. Int J Syst Evol Microbiol. 2013; 63:3769-3776.
16S_ASV867	d__Bacteria; p__Proteobacteria; c__Gammaproteobacteria; o__Xanthomonadales_616009; f__Xanthomonadaceae_616009; g__; s__	0	0.246571	Rhizosphere soil specific	Unkown
16S_ASV879	d__Bacteria; p__Bacteroidota; c__Bacteroidia; o__Chitinophagales; f__Chitinophagaceae_966727; g__Terrimonas_941540; s__Terrimonas lutea	0	0.535412	Rhizosphere soil specific	Positive	Terrimonas ginsenosidimutans	Siddiqi, MZ, Lee, JE, Jun, MO, Huq, MA, Im, W-T. Isolation and characterization of a novel glycoside hydrolase positive bacterial strain named Terrimonas ginsenosidimutans sp. nov. with ginsenoside-converting activity. Int J Syst Evol Microbiol. 2023; 73.
16S_ASV888	d__Bacteria; p__Bacteroidota; c__Bacteroidia; o__Chitinophagales; f__Chitinophagaceae_966727; g__Arachidicoccus; s__Arachidicoccus ginsenosidivorans	0	0.493143	Rhizosphere soil specific	Positive	Arachidicoccus ginsenosidivorans	Siddiqi, MZ, Aslam, Z, Im, W-T. Arachidicoccus ginsenosidivorans sp. nov., with ginsenoside-converting activity isolated from ginseng cultivating soil. Int J Syst Evol Microbiol. 2017; 67:1005-1010.
16S_ASV897	d__Bacteria; p__Proteobacteria; c__Gammaproteobacteria; o__Xanthomonadales_616009; f__Xanthomonadaceae_616009; g__Stenotrophomonas_A_615274; s__	0	0.927578	Rhizosphere soil specific	Positive	Stenotrophomonas indicatrix	Deng, Y, Han, X-F, Jiang, Z-M, Yu, L-Y, Li, Y, Zhang, Y-Q. Characterization of three Stenotrophomonas strains isolated from different ecosystems and proposal of Stenotrophomonas mori sp. nov. and Stenotrophomonas lacuserhaii sp. nov. Front Microbiol. 2022; 13.
16S_ASV917	d__Bacteria; p__Proteobacteria; c__Gammaproteobacteria; o__Burkholderiales_592522; f__Burkholderiaceae_A_592522; g__Hydrogenophaga_590395; s__Hydrogenophaga intermedia	0	0.389818	Rhizosphere soil specific	Positive	Hydrogenophaga intermedia	Kämpfer, P, Schulze, R, Jäckel, U, Malik, KA, Amann, R, Spring, S. Hydrogenophaga defluvii sp. nov. and Hydrogenophaga atypica sp. nov., isolated from activated sludge. Int J Syst Evol Microbiol. 2005; 55:341-344.
16S_ASV1034	d__Bacteria; p__Actinobacteriota; c__Actinomycetia; o__Streptomycetales_400645; f__Streptomycetaceae_400641; g__Streptomyces_G_399870; s__	0	0.340503	Rhizosphere soil specific	Positive	Streptomyces capoamus	Zhang, H, Zheng, J, Zhuang, J, Xin, Y, Zheng, X, Zhang, J. Streptomyces fuscichromogenes sp. nov., an actinomycete from soil. Int J Syst Evol Microbiol. 2017; 67:77-81.
16S_ASV1187	d__Bacteria; p__Proteobacteria; c__Gammaproteobacteria; o__Xanthomonadales_616009; f__Xanthomonadaceae_616009; g__; s__	0	0.204302	Rhizosphere soil specific	Unkown
16S_ASV1362	d__Bacteria; p__Proteobacteria; c__Gammaproteobacteria; o__Xanthomonadales_616009; f__Xanthomonadaceae_616009; g__; s__	0	0.392166	Rhizosphere soil specific	Unkown
16S_ASV1462	d__Bacteria; p__Proteobacteria; c__Alphaproteobacteria; o__Ferrovibrionales; f__Ferrovibrionaceae; g__Ferrovibrio; s__	0	0.20665	Rhizosphere soil specific	Positive	Ferrovibrio terrae	Ryu, D, Kim, M, Han, B, Lee, KE, Lee, BH, Lee, EY, Jung GY, Kim SJ, Park, SJ. Ferrovibrio terrae sp. nov., isolated from soil. Int J Syst Evol Microbiol. 2020; 70:1042-1047.
16S_ASV1614	d__Bacteria; p__Proteobacteria; c__Alphaproteobacteria; o__Dongiales; f__Dongiaceae; g__Dongia_507335; s__Dongia sp000620685	0	0.314672	Rhizosphere soil specific	Positive	-	-
16S_ASV1642	d__Bacteria; p__Proteobacteria; c__Alphaproteobacteria; o__Sphingomonadales; f__Sphingomonadaceae; g__Sphingopyxis; s__	0	0.232482	Rhizosphere soil specific	Positive	Sphingopyxis sp. 113P3	Baik, KS, Choe, HN, Park, SC, Hwang, YM, Kim, EM, Park, C, et al. Sphingopyxis rigui sp. nov. and Sphingopyxis wooponensis sp. nov., isolated from wetland freshwater, and emended description of the genus Sphingopyxis. Int J Syst Evol Microbiol. 2013; 63:1297-1303.
16S_ASV2776	d__Bacteria; p__Bacteroidota; c__Bacteroidia; o__Sphingobacteriales; f__Sphingobacteriaceae; g__Sphingobacterium; s__	0	0.356942	Rhizosphere soil specific	Positive	Sphingobacterium gobiense	Choi, H-A, Lee, S-S. Sphingobacterium kyonggiense sp. nov., isolated from chloroethene-contaminated soil, and emended descriptions of Sphingobacterium daejeonense and Sphingobacterium mizutaii. Int J Syst Evol Microbiol. 2012; 62:2559-2564.
16S_ASV3645	d__Bacteria; p__Bacteroidota; c__Bacteroidia; o__Sphingobacteriales; f__Sphingobacteriaceae; g__Sphingobacterium; s__	0	0.288841	Rhizosphere soil specific	Positive	Sphingobacterium gobiense	Choi, H-A, Lee, S-S. Sphingobacterium kyonggiense sp. nov., isolated from chloroethene-contaminated soil, and emended descriptions of Sphingobacterium daejeonense and Sphingobacterium mizutaii. Int J Syst Evol Microbiol. 2012; 62:2559-2564.
16S_ASV4198	d__Bacteria; p__Myxococcota_A_473307; c__Polyangia_463783; o__Polyangiales; f__Polyangiaceae; g__Chondromyces; s__	0	0.218392	Rhizosphere soil specific	Positive	-	-
16S_ASV4314	d__Bacteria; p__Proteobacteria; c__Gammaproteobacteria; o__Burkholderiales_592524; f__Burkholderiaceae_A_574934; g__; s__	0	0.225437	Rhizosphere soil specific	Unkown
16S_ASV4368	d__Bacteria; p__Bacteroidota; c__Bacteroidia; o__Cytophagales; f__Spirosomaceae; g__Dyadobacter_906144; s__Dyadobacter soli	0	0.22074	Rhizosphere soil specific	Positive	Dyadobacter psychrotolerans	Chaudhary, DK, Dahal, RH, Kim, J. Dyadobacter psychrotolerans sp. nov. and Dyadobacter frigoris sp. nov., two novel psychrotolerant members of the family Cytophagaceae isolated from Arctic soil. Int J Syst Evol Microbiol. 2020; 70:569-575.

## Sheet: Data set S3
Data set S3. The presence or absence of the catalase gene in the corresponding genomes of each ASV's taxonomy identified in data set S2.
16S ASV ID	Taxonomy	Acession	GenBank ID (catalase)	Presence or absence of catalase
16S_ASV68	d__Bacteria; p__Acidobacteriota; c__Blastocatellia; o__Pyrinomonadales; f__Pyrinomonadaceae_433912; g__QHXM01; s__	GCA_003222945.1	No protein_id found	Positive (1/2), 50%
		GCA_013698055.1	MBA2732802.1, MBA2731748.1
16S_ASV132	d__Bacteria; p__Methylomirabilota; c__Methylomirabilia; o__Rokubacteriales; f__CSP1-6; g__UBA12499; s__UBA12499 sp001788395	GCA_001788395.1	No protein_id found	Negative (0/4), 0%
		GCA_001788415.1	No protein_id found
		GCA_016177555.1	No protein_id found
		GCA_016188005.1	No protein_id found
16S_ASV383	d__Archaea; p__Thermoproteota; c__Nitrososphaeria_A; o__Nitrososphaerales; f__Nitrosopumilaceae; g__TA-20; s__	GCA_005877305.1	No protein_id found	Negative (0/3), 0%
		GCA_007280335.1	No protein_id found
		GCA_016201435.1	No protein_id found
16S_ASV222	d__Bacteria; p__Acidobacteriota; c__Vicinamibacteria; o__Vicinamibacterales; f__SCN-69-37; g__SCN-69-37; s__SCN-69-37 sp001724025	GCA_001724025.1	No protein_id found	Positive (1/2), 50%
		GCA_003242705.1	PZN88725.1, PZN88021.1
16S_ASV323	d__Bacteria; p__Gemmatimonadota; c__Gemmatimonadetes; o__Gemmatimonadales; f__GWC2-71-9; g__20CM-2-65-7; s__20CM-2-65-7 sp003221035	GCA_001915025.1	No protein_id found	Negative (0/10), 0%
		GCA_003220955.1	No protein_id found
		GCA_003220985.1	No protein_id found
		GCA_003221035.1	No protein_id found
		GCA_003221075.1	No protein_id found
		GCA_003221825.1	No protein_id found
		GCA_003221895.1	No protein_id found
		GCA_003221985.1	No protein_id found
		GCA_003222195.1	No protein_id found
		GCA_003223395.1	No protein_id found
16S_ASV1	d__Archaea; p__Thermoproteota; c__Nitrososphaeria_A; o__Nitrososphaerales; f__Nitrosopumilaceae; g__Nitrosotenuis; s__Nitrosotenuis chungbukensis	GCF_030518575.1	No protein_id found	Negative
16S_ASV58	d__Archaea; p__Thermoproteota; c__Nitrososphaeria_A; o__Nitrososphaerales; f__Nitrosopumilaceae; g__Nitrosotenuis; s__Nitrosotenuis cloacae	GCF_000955905.1	No protein_id found	Negative
16S_ASV242	d__Bacteria; p__Proteobacteria; c__Alphaproteobacteria; o__Sphingomonadales; f__Sphingomonadaceae; g__Sphingomicrobium_483265; s__Sphingomicrobium sp000620665	GCF_000620665.1	WP_051531380.1	Positive
16S_ASV229	d__Bacteria; p__Proteobacteria; c__Alphaproteobacteria; o__Sphingomonadales; f__Sphingomonadaceae; g__Sphingomicrobium_483265; s__Sphingomonas limnosediminicola	GCF_030866745.1	WP_308515968.1	Positive
16S_ASV216	d__Bacteria; p__Acidobacteriota; c__Vicinamibacteria; o__Vicinamibacterales; f__UBA2999; g__Gp6-AA45; s__Gp6-AA45 sp003222395	GCA_003222395.1	No protein_id found	Negative
16S_ASV205	d__Bacteria; p__Chloroflexota; c__Anaerolineae; o__Anaerolineales; f__EnvOPS12; g__UBA12294; s__UBA12294 sp002050275	GCA_002050275.1	No protein_id found	Negative
16S_ASV199	d__Archaea; p__Thermoproteota; c__Nitrososphaeria_A; o__Nitrososphaerales; f__Nitrososphaeraceae; g__TA-21; s__TA-21 sp005877075	GCA_005877075.1	No protein_id found	Negative
16S_ASV459	d__Bacteria; p__Proteobacteria; c__Gammaproteobacteria; o__Steroidobacterales; f__Steroidobacteraceae; g__Povalibacter; s__Povalibacter uvarum	GCF_001434935.1	WP_003690681.1	Positive (3/3), 100%
		GCF_014202975.1	WP_184330809.1, WP_184332641.1
		GCF_016908785.1	WP_205145566.1
16S_ASV218	d__Bacteria; p__Methylomirabilota; c__Methylomirabilia; o__Rokubacteriales; f__CSP1-6; g__UBA12499; s__UBA12499 sp001788395	GCA_001788395.1	No protein_id found	Negative
16S_ASV28	d__Bacteria; p__Bacteroidota; c__Bacteroidia; o__Chitinophagales; f__Chitinophagaceae_966727; g__Terrimonas_942068; s__	GCA_001724695.1	No protein_id found	Positive (20/21), 95%
		GCA_001898405.1	OJW05170.1
		GCA_001898485.1	OJW36650.1
		GCA_001898495.1	OJW42366.1, OJW39886.1
		GCA_003243445.1	PZR21834.1, PZR25954.1
		GCA_004173255.1	RYY60821.1, RYY53684.1, RYY52600.1, RYY59195.1, RYY52302.1, RYY56403.1
		GCA_004173355.1	RYY55669.1, RYY56924.1
		GCA_008017335.1	TXJ26019.1
		GCA_009996605.1	NCT74266.1
		GCA_016125075.1	MBI1342693.1
		GCA_017304255.1	MBN8790051.1
		GCA_017304755.1	MBN8876690.1
		GCA_017304765.1	MBN8864405.1
		GCA_017998385.1	MBP7556771.1
		GCA_021298135.1	MCE2704342.1
		GCA_024707305.1	MCR6722115.1, MCR6722150.1
		GCF_000425585.1	WP_028786025.1, WP_028786673.1
		GCF_003075435.1	WP_116872119.1, WP_116873975.1
		GCF_017304335.1	WP_303891478.1, WP_303894683.1
		GCF_022012415.1	WP_237872123.1, WP_237872215.1, WP_255724113.1
		GCF_029360765.1	WP_276501168.1
16S_ASV121	d__Bacteria; p__Proteobacteria; c__Gammaproteobacteria; o__Burkholderiales_597441; f__UBA6910; g__Pelomicrobium; s__	GCA_026005015.1	GIX29229.1	Positive (2/2), 100%
		GCF_008014345.1	WP_147798210.1
16S_ASV241	d__Bacteria; p__Bacteroidota; c__Ignavibacteria; o__SJA-28; f__OLB5; g__OLB5; s__OLB5 sp001567545	GCA_001567545.1	KXK49644.1	Positive
16S_ASV378	d__Bacteria; p__Gemmatimonadota; c__Gemmatimonadetes; o__Gemmatimonadales; f__GWC2-71-9; g__JABFSM01; s__JABFSM01 sp009692115	GCA_009692115.1	MSR02974.1	Positive
16S_ASV385	d__Bacteria; p__Proteobacteria; c__Gammaproteobacteria; o__Burkholderiales_597439; f__Usitatibacteraceae; g__Usitatibacter;	GCA_030855025.1	MDQ3025179.1	Positive (4/4), 100%
		GCF_001953215.1	WP_076021526.1
		GCF_013003965.1	WP_171089898.1
		GCF_013003985.1	WP_171162154.1
16S_ASV106	d__Bacteria; p__Desulfobacterota_B; c__Binatia; o__UBA9968; f__UBA9968; g__DP-1; s__DP-1 sp005879605	GCA_005879605.1	TMB69255.1	Positive
16S_ASV111	d__Bacteria; p__Proteobacteria; c__Alphaproteobacteria; o__Rhizobiales_A_504721; f__Rhodomicrobiaceae; g__R-RK-3; s__	GCF_002198715.1	WP_088344148.1, WP_088345947.1, WP_088348196.1, WP_088342912.1	Positive
16S_ASV129	d__Bacteria; p__Bacteroidota; c__Bacteroidia; o__Chitinophagales; f__Saprospiraceae; g__Haliscomenobacter; s__	GCA_016707205.1	MBK7476422.1	Positive (4/4), 100%
		GCA_016713275.1	MBK8042545.1
		GCF_000212735.1	WP_013767456.1, WP_013768018.1
		GCF_016718685.1	WP_290934438.1
16S_ASV152	d__Bacteria; p__Proteobacteria; c__Gammaproteobacteria; o__Xanthomonadales_613067; f__Rhodanobacteraceae_613067; g__Dokdonella_A; s__Dokdonella_A kunshanensis	GCA_004143945.1	RYD16545.1, RYD16299.1	Positive (8/12), 67%
		GCA_009996615.1	NCT67949.1
		GCA_017305135.1	MBN8726679.1
		GCA_023228465.1	MCK9537668.1
		GCA_030263295.1	No protein_id found
		GCA_031274955.1	No protein_id found
		GCF_004342425.1	No protein_id found
		GCF_011059185.1	WP_165053917.1
		GCF_014138265.1	WP_182529578.1
		GCF_017744955.1	WP_291189664.1
		GCF_019634815.1	WP_291222930.1
		GCF_019634845.1	No protein_id found
16S_ASV113	d__Bacteria; p__Bacteroidota; c__Bacteroidia; o__Chitinophagales; f__Chitinophagaceae_966727; g__Chitinophaga; s__Chitinophaga ginsengihumi	GCF_000380965.1	WP_019534434.1, WP_019536014.1	Positive
16S_ASV277	d__Bacteria; p__Proteobacteria; c__Gammaproteobacteria; o__Burkholderiales_595422; f__Burkholderiaceae_A_595422; g__Achromobacter;	GCA_003454835.1	HAP24809.1	Positive (47/47), 100%
		GCF_000165835.1	WP_013391850.1, WP_013393556.1, WP_013394783.1, WP_013397080.1
		GCF_000236785.1	WP_008162231.1, WP_008157526.1
		GCF_000757485.1	WP_043542617.1, WP_081955090.1, WP_043548330.1
		GCF_001428845.1	WP_057285992.1, WP_057286697.1, WP_057287522.1
		GCF_001457475.1	WP_024069487.1, WP_024069688.1, WP_020925775.1
		GCF_001571245.1	WP_061305927.1, WP_061306201.1, WP_006220897.1
		GCF_001571365.1	WP_062680172.1, WP_062680352.1, WP_062681595.1, WP_062682415.1
		GCF_002192695.1	WP_088138385.1, WP_088143548.1, WP_088140284.1, WP_088141375.1
		GCF_002209485.1	WP_088600869.1, WP_088597978.1, WP_088598428.1, WP_088601092.1
		GCF_002209535.1	WP_088588226.1, WP_088589885.1
		GCF_002209555.1	WP_063639121.1, WP_088607691.1
		GCF_002812705.1	WP_100853689.1, WP_100855557.1, WP_100856930.1
		GCF_002885955.2	WP_102771042.1, WP_102774970.1
		GCF_002902905.1	WP_103271808.1
		GCF_002966795.1	WP_199778302.1, WP_105239197.1, WP_105241306.1
		GCF_002975275.1	WP_105555645.1, WP_369868275.1
		GCF_003600685.1	WP_120155926.1, WP_104144158.1, WP_120157358.1
		GCF_003994415.1	WP_127184453.1, WP_127186208.1
		GCF_004121055.1	WP_129148261.1, WP_129149093.1, WP_129149239.1
		GCF_009866805.1	WP_161133953.1, WP_161135506.1, WP_161137505.1, WP_328703678.1
		GCF_012928505.1	WP_169270177.1, WP_169270308.1
		GCF_013116765.2	WP_171662077.1, WP_171666176.1, WP_171666039.1
		GCF_013267355.1	WP_173143800.1, WP_173144753.1, WP_173147047.1
		GCF_014170305.1	WP_183002533.1
		GCF_014170335.1	WP_183012144.1, WP_183012838.1, WP_183017010.1
		GCF_014490035.1	WP_118932821.1, WP_118931909.1, WP_118932870.1, WP_059376332.1
		GCF_016127315.1	WP_198486169.1, WP_198483072.1
		GCF_016428805.1	WP_199168141.1
		GCF_029637605.1	WP_268078142.1, WP_268080420.1
		GCF_030410395.1	WP_290238051.1
		GCF_030864005.1	WP_306947317.1, WP_306940750.1
		GCF_900156745.1	WP_231952237.1, WP_076518261.1, WP_076520616.1
		GCF_900496965.1	WP_129528390.1, WP_129529539.1, WP_129527747.1
		GCF_900496975.1	WP_129238919.1, WP_129241802.1
		GCF_902859585.1	WP_175121281.1, WP_175124313.1, WP_175124830.1, WP_175125854.1
		GCF_902859595.1	WP_175168546.1, WP_054420896.1, WP_175171909.1
		GCF_902859625.1	WP_175172968.1, WP_175176008.1
		GCF_902859645.1	WP_054431853.1, WP_054431018.1
		GCF_902859695.1	WP_059268722.1, WP_175145967.1, WP_175147115.1
		GCF_902859705.1	WP_175192299.1
		GCF_902859725.1	WP_056327640.1, WP_128827810.1, WP_128828229.1
		GCF_902859735.1	WP_175180839.1, WP_175181146.1, WP_054452394.1, WP_054455792.1
		GCF_902859745.1	WP_064527301.1, WP_116791269.1, WP_175190198.1
		GCF_902859765.1	WP_175133257.1
		GCF_903652925.1	WP_175209532.1, WP_176089070.1, WP_175205370.1
		GCF_943737005.1	WP_251863274.1, WP_251865005.1
16S_ASV260	d__Bacteria; p__Bacteroidota; c__Bacteroidia; o__Chitinophagales; f__Chitinophagaceae_966727; g__Paraflavitalea; s__Paraflavitalea soli	GCF_003555545.1	WP_119048546.1, WP_119050181.1	Positive
16S_ASV49	d__Bacteria; p__Planctomycetota; c__Planctomycetia; o__Pirellulales; f__Lacipirellulaceae; g__Lacipirellula;	GCA_003576855.1_ASM357685v1_cds_from_genomic.fna	RIK84708.1	Positive (5/5), 100%
		GCA_013822725.1_ASM1382272v1_cds_from_genomic.fna	MBA4105220.1, MBA4105361.1
		GCA_020847515.1_ASM2084751v1_cds_from_genomic.fna	MCC6494232.1
		GCF_007746075.1_ASM774607v1_cds_from_genomic.fna	WP_145432581.1
		GCF_009177095.1_ASM917709v1_cds_from_genomic.fna	WP_152100600.1
16S_ASV41	d__Bacteria; p__Actinobacteriota; c__Actinomycetia; o__Streptomycetales_400645; f__Streptomycetaceae_400641; g__Streptomyces_G_399870; s__Streptomyces_G_399870 albolongus	GCF_002082585.1	WP_084744658.1, WP_084749156.1, WP_084749776.1, WP_084751339.1	Positive
16S_ASV25	d__Bacteria; p__Proteobacteria; c__Gammaproteobacteria; o__Xanthomonadales_616009; f__Xanthomonadaceae_616009; g__Pseudoxanthomonas_A_615337;	GCA_003240695.1	PZO66246.1	Positive (58/58), 100%
		GCA_004173415.1	RYZ74400.1, RYZ73461.1, RYZ74692.1
		GCA_017302035.1	No protein_id found
		GCA_017745195.1	MBO9715932.1
		GCA_018060215.1	No protein_id found
		GCA_025232375.1	No protein_id found
		GCA_026785795.1	MCY7312846.1
		GCA_030535605.1	MDO5506419.1
		GCF_000185965.1	WP_013534686.1, WP_013536528.1
		GCF_000510725.1	WP_028915231.1, WP_028915407.1
		GCF_000513955.1	WP_028918535.1, WP_028919289.1
		GCF_000513995.1	WP_028916197.1
		GCF_000972865.1	WP_052630202.1, WP_158497845.1, WP_052633082.1
		GCF_001427585.1	WP_056878386.1, WP_056878567.1
		GCF_001427635.1	WP_055935597.1, WP_235578469.1, WP_055938818.1
		GCF_001431405.1	WP_057658961.1, WP_057660400.1, WP_057657654.1
		GCF_001556105.1	WP_062351802.1, WP_332307599.1, WP_062353233.1, WP_062358294.1
		GCF_002863005.1	WP_296280643.1, WP_296278733.1, WP_296280872.1
		GCF_003703395.1	WP_122226966.1, WP_122228962.1, WP_122229157.1, WP_122231086.1
		GCF_004122095.1	WP_129469194.1, WP_129472302.1, WP_129472505.1, WP_129471005.1
		GCF_004283755.1	WP_130520297.1, WP_205953450.1, WP_130519003.1, WP_130520629.1
		GCF_006542425.1	WP_141453461.1, WP_141454107.1
		GCF_006716465.1	WP_142122838.1, WP_142123879.1, WP_142124368.1
		GCF_010093135.1	WP_162125361.1
		GCF_010093185.1	WP_162406382.1, WP_162407758.1
		GCF_010093205.1	WP_162410702.1, WP_162411380.1
		GCF_010093225.1	WP_162433686.1
		GCF_010093235.1	WP_162204394.1, WP_162202129.1
		GCF_010093305.1	WP_163841509.1
		GCF_010093345.1	WP_162312415.1, WP_162313249.1, WP_246193081.1
		GCF_010093385.1	WP_162109962.1, WP_162110297.1, WP_162111394.1
		GCF_010093445.1	WP_238391227.1, WP_162336245.1, WP_162339059.1, WP_162336948.1
		GCF_010119615.1	WP_162348975.1, WP_162349025.1, WP_162349341.1
		GCF_010211745.1	WP_162454987.1, WP_162456558.1
		GCF_010211755.1	WP_162372646.1
		GCF_010211765.1	WP_162377520.1, WP_162377828.1
		GCF_014202435.1	WP_162311459.1
		GCF_014851805.1	WP_192311604.1, WP_192313634.1
		GCF_014851815.1	WP_343227238.1, WP_192268119.1, WP_192269382.1, WP_192271039.1, WP_192273630.1
		GCF_014851915.1	WP_192275754.1, WP_192277969.1, WP_192280681.1, WP_192281508.1, WP_192283021.1
		GCF_014852005.1	WP_192200000.1, WP_192200647.1, WP_192201525.1
		GCF_016820515.1	WP_203321619.1, WP_328805040.1, WP_203323580.1
		GCF_017939625.1	WP_210537783.1
		GCF_020042665.1	WP_205961546.1, WP_130553189.1, WP_130549621.1, WP_138653666.1, WP_138653566.1
		GCF_022539275.1	WP_241045770.1, WP_241047079.1, WP_241047341.1
		GCF_022965755.1	WP_245090386.1, WP_245092929.1, WP_245094051.1
		GCF_024710765.1	WP_295374500.1, WP_295376153.1, WP_295382390.1
		GCF_026625825.1	WP_267792057.1, WP_267793164.1, WP_267790993.1, WP_267791404.1
		GCF_027498035.1	WP_298319684.1
		GCF_028198165.1	WP_271647888.1, WP_271645234.1, WP_271645884.1, WP_271646171.1
		GCF_029542205.1	WP_277729144.1, WP_277726724.1, WP_277727985.1
		GCF_900104085.1	WP_093280922.1
		GCF_900104255.1	WP_093299924.1, WP_175455688.1, WP_093298220.1
		GCF_900109775.1	WP_093141962.1, WP_093139058.1, WP_093136568.1, WP_093137930.1, WP_093137944.1
		GCF_900116385.1	WP_093490516.1, WP_093488336.1
		GCF_900167565.1	WP_079725349.1, WP_079722904.1, WP_280522562.1
		GCF_900215535.1	WP_097122537.1, WP_238394734.1
		GCF_946886695.1	WP_298122818.1, WP_298126331.1, WP_298126911.1
16S_ASV858	d__Bacteria; p__Bacteroidota; c__Bacteroidia; o__Cytophagales; f__Cyclobacteriaceae_900466; g__Ohtaekwangia; s__Ohtaekwangia koreensis	GCF_900167975.1	WP_079689450.1, WP_079688601.1, WP_079685109.1, WP_079687000.1	Positive
16S_ASV178	d__Bacteria; p__Proteobacteria; c__Gammaproteobacteria; o__Xanthomonadales_613067; f__Rhodanobacteraceae_613067; g__Dokdonella_A; s__Dokdonella_A sp002632325	GCA_020852005.1	No protein_id found	Negative (0/3), 0%
		GCF_019912645.1	No protein_id found
		GCF_030837585.1	No protein_id found
16S_ASV87	d__Bacteria; p__Proteobacteria; c__Gammaproteobacteria; o__Xanthomonadales_613062; f__Rhodanobacteraceae_613062; g__Rhodanobacter_613036;	GCA_001898415.1	OJW41890.1, OJW38840.1	Positive (42/48), 88%
		GCA_003241385.1	PZQ11513.1, PZQ10423.1
		GCA_004298015.1	TAL85783.1, TAL85023.1, TAL83841.1
		GCA_004298045.1	No protein_id found
		GCA_004298505.1	TAM39166.1
		GCA_004322005.1	TAM62177.1
		GCA_017305055.1	MBN8714551.1, MBN8715015.1, MBN8712505.1
		GCA_026193555.1	No protein_id found
		GCA_028866435.1	MDE1893441.1
		GCA_028871555.1	No protein_id found
		GCA_028873095.1	No protein_id found
		GCA_030947085.1	MDQ6648296.1, MDQ6645813.1
		GCA_031274955.1	No protein_id found
		GCF_000230695.2	WP_015448237.1
		GCF_000264295.1	WP_007805494.1, WP_007805766.1, WP_007808610.1, WP_007809275.1
		GCF_000264315.1	WP_007080762.1, WP_007080772.1, WP_007080935.1, WP_007081016.1
		GCF_000264375.1	WP_008433577.1
		GCF_001426645.1	WP_056078890.1, WP_056079032.1, WP_056080927.1
		GCF_001428385.1	WP_056384814.1, WP_056385269.1, WP_200935658.1, WP_200935666.1
		GCF_001617365.1	WP_068096791.1
		GCF_002001045.1	WP_077439033.1, WP_077440474.1
		GCF_002001085.1	WP_077512992.1, WP_077513687.1
		GCF_002001105.1	WP_077484383.1, WP_077482605.1
		GCF_002001125.1	WP_077553725.1
		GCF_002001165.1	WP_077443485.1, WP_305793704.1
		GCF_002001175.1	WP_077517084.1
		GCF_003335105.1	WP_114341757.1
		GCF_004799035.1	WP_136259316.1, WP_136259856.1
		GCF_006438785.1	WP_140803953.1, WP_140804593.1, WP_140804658.1
		GCF_008329435.1	WP_149363446.1, WP_242451915.1
		GCF_009765755.1	WP_158884063.1, WP_254063458.1, WP_158881540.1, WP_158881760.1
		GCF_009766065.1	WP_158755189.1, WP_158755430.1, WP_158755728.1
		GCF_013620825.1	No protein_id found
		GCF_014200755.1	WP_184505348.1, WP_184506473.1, WP_179481306.1, WP_184510139.1
		GCF_014205795.1	WP_184415461.1, WP_184416277.1, WP_184419489.1
		GCF_014207185.1	WP_184667953.1, WP_184673656.1
		GCF_014651895.1	WP_189439675.1
		GCF_014842975.1	WP_192104610.1, WP_192104219.1
		GCF_014842995.1	WP_192154569.1, WP_192154898.1
		GCF_014843005.1	WP_192165098.1, WP_192165395.1
		GCF_016889805.1	WP_204110228.1, WP_204111207.1
		GCF_018599185.1	WP_214556900.1, WP_214557154.1
		GCF_021545845.1	WP_027493947.1
		GCF_029224025.1	WP_281014043.1, WP_281012266.1, WP_281013417.1
		GCF_030291135.1	WP_108473115.1, WP_108473055.1
		GCF_030504985.1	WP_302069660.1, WP_345783620.1
		GCF_900114325.1	WP_092704809.1, WP_217638575.1
		GCF_900142825.1	WP_072761253.1, WP_072757091.1, WP_072761924.1
16S_ASV248	d__Bacteria; p__Proteobacteria; c__Gammaproteobacteria; o__Steroidobacterales; f__Steroidobacteraceae; g__Steroidobacter_A_608633; s__Steroidobacter denitrificans	GCF_001579945.1	WP_066920556.1	Positive
16S_ASV31	d__Bacteria; p__Proteobacteria; c__Alphaproteobacteria; o__Sphingomonadales; f__Sphingomonadaceae; g__Sphingobium_A_485959;	GCF_003590775.1	WP_119759719.1, WP_119761682.1	Positive (4/4), 100%
		GCF_014199215.1	WP_184018757.1, WP_184019275.1
		GCF_019880585.1	WP_246623544.1, WP_246623544.1, WP_222990696.1
		GCF_022601895.1	WP_241630738.1, WP_241631961.1
16S_ASV279	d__Bacteria; p__Proteobacteria; c__Alphaproteobacteria; o__Rhizobiales_A_504705; f__Xanthobacteraceae_503485; g__Afipia; s__Afipia sp001425835	GCF_001425835.1	WP_056293217.1	Positive
16S_ASV576	d__Bacteria; p__Actinobacteriota; c__Actinomycetia; o__Mycobacteriales; f__Pseudonocardiaceae; g__Lentzea;	GCF_000719115.1	WP_030475374.1, WP_030481445.1	Positive (25/25), 100%
		GCF_000955955.1	WP_045311341.1, WP_045317262.1, WP_045309729.1
		GCF_000974445.1	WP_030469701.1, WP_030471382.1
		GCF_001279525.1	WP_053735139.1, WP_053735972.1, WP_053737111.1, WP_231642813.1
		GCF_001701025.1	WP_065914239.1, WP_065918598.1, WP_065919178.1, WP_065919962.1
		GCF_002150765.1	WP_086661891.1, WP_086661105.1
		GCF_003265345.1	WP_112265523.1, WP_112270072.1, WP_112264163.1
		GCF_003269295.1	WP_109636651.1, WP_112228614.1
		GCF_007845675.1	WP_222598323.1, WP_146357114.1, WP_146359750.1, WP_146352875.1
		GCF_011067745.1	WP_166052951.1, WP_166053077.1, WP_166048022.1
		GCF_012184385.1	WP_167977061.1, WP_167977303.1
		GCF_014646255.1	WP_308425951.1, WP_189154744.1, WP_189154778.1, WP_189158789.1
		GCF_014648475.1	WP_189252133.1, WP_189255833.1
		GCF_014653695.1	WP_191295845.1, WP_229904785.1, WP_191301786.1
		GCF_016907955.1	WP_204762553.1, WP_204764423.1
		GCF_024648825.1	WP_258948798.1, WP_258950050.1, WP_308203488.1
		GCF_026242055.1	WP_266039571.1, WP_323056003.1
		GCF_030269365.1	WP_285635138.1, WP_285637881.1, WP_285641858.1, WP_285645427.1
		GCF_030269605.1	WP_285746631.1, WP_285750836.1
		GCF_900100275.1	WP_090004082.1, WP_090007927.1
		GCF_900100955.1	WP_281248881.1, WP_090050131.1
		GCF_900104175.1	WP_090096203.1, WP_281199323.1, WP_090098521.1, WP_090097254.1
		GCF_900110955.1	WP_089958767.1, WP_089951587.1, WP_089960222.1
		GCF_900111005.1	WP_089920021.1, WP_089918187.1, WP_089915489.1, WP_089925164.1, WP_089921870.1
		GCF_900115955.1	WP_093605912.1, WP_093598443.1
16S_ASV86	d__Bacteria; p__Proteobacteria; c__Gammaproteobacteria; o__Xanthomonadales_613067; f__Rhodanobacteraceae_613067; g__Dokdonella_A;	GCA_004143945.1	RYD16545.1, RYD16299.1	Positive (7/11), 64%
		GCA_009996615.1	NCT67949.1
		GCA_017305135.1	MBN8726679.1
		GCA_023228465.1	MCK9537668.1
		GCA_030263295.1	No protein_id found
		GCA_031274955.1	No protein_id found
		GCF_004342425.1	No protein_id found
		GCF_014138265.1	WP_182529578.1
		GCF_017744955.1	WP_291189664.1
		GCF_019634815.1	WP_291222930.1
		GCF_019634845.1	No protein_id found
16S_ASV72	d__Bacteria; p__Actinobacteriota; c__Actinomycetia; o__Mycobacteriales; f__Pseudonocardiaceae; g__Lentzea;	GCF_000719115.1	WP_030475374.1, WP_030481445.1	Positive (25/25), 100%
		GCF_000955955.1	WP_045311341.1, WP_045317262.1, WP_045309729.1
		GCF_000974445.1	WP_030469701.1, WP_030471382.1
		GCF_001279525.1	WP_053735139.1, WP_053735972.1, WP_053737111.1, WP_231642813.1
		GCF_001701025.1	WP_065914239.1, WP_065918598.1, WP_065919178.1, WP_065919962.1
		GCF_002150765.1	WP_086661891.1, WP_086661105.1
		GCF_003265345.1	WP_112265523.1, WP_112270072.1, WP_112264163.1
		GCF_003269295.1	WP_109636651.1, WP_112228614.1
		GCF_007845675.1	WP_222598323.1, WP_146357114.1, WP_146359750.1, WP_146352875.1
		GCF_011067745.1	WP_166052951.1, WP_166053077.1, WP_166048022.1
		GCF_012184385.1	WP_167977061.1, WP_167977303.1
		GCF_014646255.1	WP_308425951.1, WP_189154744.1, WP_189154778.1, WP_189158789.1
		GCF_014648475.1	WP_189252133.1, WP_189255833.1
		GCF_014653695.1	WP_191295845.1, WP_229904785.1, WP_191301786.1
		GCF_016907955.1	WP_204762553.1, WP_204764423.1
		GCF_024648825.1	WP_258948798.1, WP_258950050.1, WP_308203488.1
		GCF_026242055.1	WP_266039571.1, WP_323056003.1
		GCF_030269365.1	WP_285635138.1, WP_285637881.1, WP_285641858.1, WP_285645427.1
		GCF_030269605.1	WP_285746631.1, WP_285750836.1
		GCF_900100275.1	WP_090004082.1, WP_090007927.1
		GCF_900100955.1	WP_281248881.1, WP_090050131.1
		GCF_900104175.1	WP_090096203.1, WP_281199323.1, WP_090098521.1, WP_090097254.1
		GCF_900110955.1	WP_089958767.1, WP_089951587.1, WP_089960222.1
		GCF_900111005.1	WP_089920021.1, WP_089918187.1, WP_089915489.1, WP_089925164.1, WP_089921870.1
		GCF_900115955.1	WP_093605912.1, WP_093598443.1
16S_ASV2	d__Bacteria; p__Bacteroidota; c__Bacteroidia; o__Bacteroidales; f__Marinilabiliaceae; g__JC017; s__JC017 sp004296775	GCF_004296775.1	WP_130645003.1	Positive
16S_ASV54	d__Bacteria; p__Proteobacteria; c__Alphaproteobacteria; o__Caulobacterales; f__Caulobacteraceae; g__Phenylobacterium; s__Phenylobacterium panacis	GCF_000426545.1	WP_018886093.1, WP_028589185.1, WP_028589584.1	Positive (14/14), 100%
		GCF_001717955.1	WP_069204404.1, WP_069207300.1, WP_069207369.1, WP_150127032.1
		GCF_003598715.1	WP_120038932.1, WP_239003789.1
		GCF_007859635.1	WP_240047603.1, WP_146572261.1, WP_146572427.1
		GCF_008274625.1	WP_149385716.1, WP_149386966.1, WP_149388456.1, WP_149389007.1
		GCF_008369935.1	WP_149671097.1, WP_149672905.1, WP_149673345.1, WP_149673567.1, WP_149668974.1, WP_149674525.1, WP_281291158.1, WP_149675354.1
		GCF_009765165.1	WP_158982965.1, WP_158985485.1
		GCF_019039255.1	WP_254185453.1, WP_216941470.1
		GCF_019448235.1	WP_219959860.1, WP_219960421.1
		GCF_024626525.1	WP_257580039.1, WP_307000251.1
		GCF_024649945.1	WP_144212076.1, WP_144213339.1
		GCF_030410395.1	WP_290238051.1
		GCF_900102215.1	WP_091229151.1
		GCF_900104535.1	WP_231988423.1, WP_269457463.1
16S_ASV124	d__Bacteria; p__Bacteroidota; c__Bacteroidia; o__Cytophagales; f__Cyclobacteriaceae_900466; g__Ohtaekwangia; s__Ohtaekwangia koreensis	GCF_900167975.1	WP_079689450.1, WP_079688601.1, WP_079685109.1, WP_079687000.1	Positive
16S_ASV487	d__Bacteria; p__Bacteroidota; c__Bacteroidia; o__Cytophagales; f__Cyclobacteriaceae_900466; g__Ohtaekwangia; s__Ohtaekwangia koreensis	GCF_900167975.1	WP_079689450.1, WP_079688601.1, WP_079685109.1, WP_079687000.1	Positive
16S_ASV71	d__Bacteria; p__Proteobacteria; c__Alphaproteobacteria; o__Sphingomonadales; f__Sphingomonadaceae; g__Sphingopyxis;	GCA_002733865.1	PHR15792.1, PHR18430.1	Positive (73/77), 95%
		GCA_002842935.1	PKP99031.1
		GCA_003241685.1	PZQ23124.1
		GCA_012035435.1	No protein_id found
		GCA_013821905.1	MBA3939956.1, MBA3942413.1
		GCA_013823985.1	MBA4305357.1, MBA4305622.1
		GCA_013911715.1	No protein_id found
		GCA_016463225.1	MBJ7441238.1, MBJ7441321.1, MBJ7441995.1, MBJ7442011.1, MBJ7442372.1, MBJ7442445.1
		GCA_016793775.1	MBL8652327.1, MBL8649428.1
		GCA_017309275.1	MBN8844964.1, MBN8845032.1
		GCA_017745175.1	No protein_id found
		GCA_018823905.1	MBU1823903.1, MBU1824564.1, MBU1826786.1
		GCA_020160755.1	MCA0210604.1
		GCA_020850455.1	No protein_id found
		GCA_026125835.1	MCW5647789.1
		GCA_030145715.1	MDK2762085.1, MDK2762132.1
		GCA_030655355.1	MDO9361947.1, MDO9362200.1
		GCF_000013985.1	WP_011542431.1
		GCF_000756375.1	WP_037518233.1
		GCF_000756385.1	WP_037556707.1
		GCF_000763945.1	WP_033075507.1
		GCF_000803645.1	WP_039573654.1, WP_081997295.1, WP_039575327.1, WP_039575750.1, WP_228383742.1
		GCF_001278035.1	WP_053553478.1, WP_053554144.1, WP_053554755.1, WP_053555247.1, WP_081799113.1
		GCF_001307295.1	WP_054587010.1, WP_054587253.1
		GCF_001314325.1	WP_054724538.1, WP_054727887.1
		GCF_001427105.1	WP_056369681.1, WP_056369228.1, WP_235534257.1, WP_056371542.1, WP_156377347.1
		GCF_001468225.1	WP_058537171.1, WP_058537536.1, WP_082639953.1
		GCF_001468265.1	WP_058816807.1, WP_082660336.1
		GCF_001468285.1	WP_058806882.1, WP_058807456.1
		GCF_001468395.1	WP_058457217.1
		GCF_001468465.1	WP_058803225.1, WP_058804191.1
		GCF_001591045.1	WP_156482941.1, WP_067106253.1, WP_218000122.1
		GCF_001598815.1	WP_058811914.1, WP_082813424.1
		GCF_001830555.1	WP_293643809.1, WP_293646528.1, WP_293648270.1
		GCF_001984035.1	WP_077030361.1, WP_077031540.1
		GCF_001990265.1	WP_077146339.1, WP_077147437.1, WP_077147980.1
		GCF_002205635.1	WP_088474213.1, WP_088473114.1
		GCF_002205675.1	WP_088439177.1, WP_088440830.1, WP_088441661.1
		GCF_002277025.1	WP_095386488.1, WP_095388156.1
		GCF_002454115.1	WP_293699748.1, WP_293698233.1, WP_293697357.1
		GCF_002993885.1	WP_105997805.1, WP_106000868.1
		GCF_003609835.1	WP_120218771.1
		GCF_003797775.2	WP_187140229.1
		GCF_004795895.1	WP_136173659.1, WP_136174124.1, WP_136175357.1
		GCF_005502465.1	WP_137754252.1
		GCF_005503165.1	WP_137868920.1, WP_137900213.1
		GCF_005503215.1	WP_137892518.1, WP_137893434.1, WP_137889787.1
		GCF_005503695.1	WP_137871068.1
		GCF_011762125.1	WP_166938289.1, WP_166939497.1, WP_166944956.1
		GCF_011926545.1	WP_167918744.1, WP_342449889.1
		GCF_012274265.1	WP_168452262.1
		GCF_012979535.1	WP_169943511.1
		GCF_013410105.1	WP_179499179.1, WP_179499520.1, WP_179499706.1
		GCF_014199295.1	WP_184097110.1, WP_184097212.1
		GCF_014207235.1	WP_184647758.1, WP_184648142.1
		GCF_014595975.1	WP_188235721.1
		GCF_014873485.1	WP_192646365.1, WP_225940714.1, WP_225940925.1, WP_225940935.1
		GCF_015475875.1	WP_194953464.1, WP_324187644.1
		GCF_016463645.1	WP_294031027.1, WP_294029612.1, WP_294032364.1
		GCF_016704835.1	WP_293843592.1
		GCF_016793825.1	WP_294038375.1, WP_294037147.1
		GCF_018682675.1	WP_215353437.1
		GCF_019078745.1	WP_217373206.1, WP_217373532.1, WP_062900467.1
		GCF_019459305.1	WP_293973021.1, WP_293971116.1, WP_293967204.1, WP_293969505.1
		GCF_019793235.1	WP_222137279.1
		GCF_020687785.1	WP_227690159.1, WP_227691274.1
		GCF_022024275.1	WP_237838565.1, WP_237835929.1
		GCF_022701295.1	WP_242776919.1, WP_347567143.1
		GCF_023197165.1	WP_248457772.1, WP_248459858.1
		GCF_023822045.1	WP_062178277.1
		GCF_024628865.1	WP_257549141.1, WP_257551115.1, WP_257545514.1
		GCF_025244705.1	WP_260581325.1
		GCF_025869345.1	WP_297661123.1, WP_297663029.1
		GCF_900078365.1	WP_295323541.1, WP_295323591.1, WP_295325440.1, WP_295322098.1
		GCF_900108295.1	WP_093512292.1, WP_093511814.1, WP_093509202.1
		GCF_900168005.1	WP_281250932.1, WP_079638161.1, WP_079638332.1
		GCF_900188185.1	WP_089217370.1
16S_ASV11	d__Bacteria; p__Bacteroidota; c__Bacteroidia; o__Chitinophagales; f__Chitinophagaceae_966727; g__Chitinophaga; s__Chitinophaga cymbidii	GCF_007992715.1	WP_146864534.1, WP_146867434.1	Positive
16S_ASV43	d__Bacteria; p__Proteobacteria; c__Alphaproteobacteria; o__Rhizobiales_A_501058; f__Rhizobiaceae_A_501058; g__Rhizobium_A_501058;	GCA_002796995.1	PJI45144.1, PJI39885.1	Positive (84/88), 95%
		GCA_003527225.1	No protein_id found
		GCA_019459185.1	MBW8311694.1, MBW8311496.1
		GCA_019459285.1	MBW8364009.1, MBW8364111.1, MBW8365937.1
		GCA_019739215.1	MBX9455991.1
		GCA_020441805.1	MCB1447986.1
		GCA_024426085.1	No protein_id found
		GCA_027533385.1	MCZ8350406.1
		GCA_028290545.1	MDB5524748.1, MDB5526418.1
		GCA_028865845.1	MDE1992515.1, MDE1994243.1, MDE1994287.1, MDE1996726.1
		GCA_029865825.1	MDH4438921.1, MDH4441854.1
		GCA_029865885.1	No protein_id found
		GCA_030160035.1	GLQ37012.1, GLQ37106.1, GLQ37943.1, GLQ38352.1
		GCF_000023185.1	WP_012757218.1, WP_012755205.1, WP_012760461.1
		GCF_000092045.1	WP_011428316.1
		GCF_000172795.2	WP_085737002.1, WP_085740620.1
		GCF_000247475.1	WP_007607234.1, WP_007605253.1, WP_007600044.1
		GCF_000271845.1	WP_003576408.1, WP_003576408.1, WP_003578851.1
		GCF_000282035.1	WP_007790099.1, WP_007791244.1
		GCF_000282095.2	WP_007754352.1, WP_007757318.1, WP_007766004.1
		GCF_000292525.1	WP_007628410.1, WP_007635930.1
		GCF_000298315.2	WP_016557915.1, WP_016555951.1, WP_016555904.1, WP_016555078.1, WP_016554636.1
		GCF_000330885.1	WP_015343352.1
		GCF_000359745.1	WP_004124831.1
		GCF_000377565.1	WP_051110744.1, WP_018897951.1, WP_018901812.1, WP_018901816.1, WP_026283714.1
		GCF_000379605.1	WP_018326125.1, WP_018329111.1
		GCF_000419765.1	WP_022713082.1, WP_022716317.1
		GCF_000426285.1	WP_028754525.1
		GCF_000517045.1	WP_027684933.1, WP_027686199.1, WP_027686199.1
		GCF_000577275.2	WP_024316117.1, WP_024317168.1
		GCF_000696095.1	WP_042476575.1, WP_015917738.1, WP_037221958.1
		GCF_000769405.2	WP_033181379.1, WP_130707545.1, WP_033183482.1
		GCF_000799715.1	WP_047464344.1
		GCF_000799755.1	WP_047629613.1, WP_047630520.1, WP_047631709.1
		GCF_000816845.1	WP_039844288.1, WP_040114504.1
		GCF_000949865.1	WP_045021465.1
		GCF_001005825.1	WP_046797031.1, WP_046797050.1, WP_052821441.1
		GCF_001187535.1	WP_049734248.1, WP_049730811.1
		GCF_001296045.1	WP_054156600.1, WP_054159733.1
		GCF_001422245.1	WP_062448638.1, WP_062452039.1, WP_062452684.1
		GCF_001423425.1	WP_062458791.1, WP_062459481.1, WP_062460452.1, WP_062461662.1
		GCF_001424045.1	WP_062594329.1, WP_062594407.1, WP_062594898.1
		GCF_001424065.1	WP_062469817.1, WP_062472892.1, WP_062476662.1, WP_062479564.1
		GCF_001424945.1	WP_057466558.1, WP_057466822.1, WP_057467849.1, WP_057468285.1
		GCF_001424985.1	WP_056321208.1, WP_056326722.1
		GCF_001425605.1	WP_062583597.1, WP_062579413.1, WP_062601768.1
		GCF_001426265.1	WP_056538113.1, WP_056538662.1, WP_056544964.1, WP_056545300.1
		GCF_001426565.1	WP_056328940.1, WP_056332878.1
		GCF_001426665.1	WP_060509710.1, WP_060509918.1, WP_060509046.1, WP_112834725.1, WP_277995997.1
		GCF_001429245.1	WP_062276537.1, WP_062283110.1, WP_082511292.1
		GCF_001429725.1	WP_056818018.1, WP_056818678.1, WP_056823706.1, WP_056826257.1
		GCF_001542405.1	WP_018857273.1, WP_062371896.1, WP_062372229.1
		GCF_001652265.1	WP_064250465.1, WP_064251181.1
		GCF_001657485.1	WP_064648775.1, WP_064655731.1
		GCF_001662075.1	WP_064684239.1
		GCF_001664485.1	WP_064838212.1, WP_064843862.1
		GCF_001679785.1	WP_065279707.1, WP_065282833.1
		GCF_001692325.1	WP_068395204.1, WP_068396338.1
		GCF_001854865.1	WP_071005572.1, WP_071007095.1, WP_071007671.1, WP_071008440.1
		GCF_003217095.1	WP_110727783.1, WP_110733246.1, WP_110733695.1
		GCF_003501385.1	No protein_id found
		GCF_013322215.1	WP_174182035.1, WP_174178731.1, WP_174172249.1
		GCF_016429015.1	WP_199089551.1
		GCF_016429255.1	WP_199147633.1, WP_199148331.1
		GCF_017741935.1	WP_209236421.1, WP_209236630.1, WP_209235211.1
		GCF_900465665.1	WP_113236935.1, WP_113237665.1, WP_113235065.1, WP_113238601.1, WP_113238867.1
		GCF_900465675.1	WP_112386567.1, WP_112445224.1, WP_112386855.1, WP_112386850.1, WP_112390342.1, WP_112445472.1
		GCF_900466475.1	WP_113115581.1, WP_113115841.1, WP_113114397.1, WP_113116484.1
		GCF_900466605.1	WP_113571462.1, WP_113570953.1, WP_162765614.1
		GCF_900466635.1	WP_112982298.1, WP_112436697.1, WP_111564225.1, WP_112982799.1
		GCF_900466985.1	WP_112658522.1, WP_112658373.1, WP_112658379.1, WP_112658385.1
		GCF_900467745.1	WP_112945034.1, WP_113008555.1, WP_113008578.1, WP_113011532.1
		GCF_900468535.1	WP_113364546.1, WP_113361868.1, WP_113364064.1
		GCF_900468625.1	WP_112509501.1, WP_112508535.1
		GCF_900468805.1	WP_113297069.1, WP_113301729.1, WP_113296267.1, WP_113300449.1
		GCF_900469085.1	WP_112821758.1, WP_112819554.1, WP_112820267.1, WP_112820350.1, WP_112820485.1, WP_112820512.1
		GCF_900469475.1	WP_112399534.1, WP_112414205.1
		GCF_900469615.1	WP_112798571.1, WP_112794968.1
		GCF_900470805.1	WP_148187515.1, WP_148185454.1, WP_148183045.1, WP_148182237.1, WP_148183441.1
		GCF_900470965.1	WP_113325558.1, WP_113320736.1, WP_113320160.1
		GCF_900471485.1	WP_112534793.1, WP_112534831.1, WP_112535806.1, WP_112532937.1, WP_112533350.1
		GCF_900471515.1	WP_112753570.1, WP_112757476.1, WP_112570129.1
		GCF_900471925.1	WP_162762881.1, WP_113430529.1
		GCF_900472485.1	WP_113232571.1, WP_113232877.1
		GCF_900472605.1	WP_112428110.1, WP_112432037.1, WP_112432060.1, WP_112434394.1
		GCF_900472625.1	WP_148200519.1, WP_148198012.1, WP_148196884.1, WP_148199301.1, WP_148199311.1
		GCF_900473185.1	WP_113186353.1, WP_113185903.1, WP_113182778.1, WP_113185791.1, WP_113184889.1
		GCF_900489925.1	WP_113524572.1, WP_113523263.1
16S_ASV62	d__Bacteria; p__Proteobacteria; c__Alphaproteobacteria; o__Sphingomonadales; f__Sphingomonadaceae; g__Sphingopyxis; s__	GCA_002733865.1	PHR15792.1, PHR18430.1	Positive (73/77), 95%
		GCA_002842935.1	PKP99031.1
		GCA_003241685.1	PZQ23124.1
		GCA_012035435.1	No protein_id found
		GCA_013821905.1	MBA3939956.1, MBA3942413.1
		GCA_013823985.1	MBA4305357.1, MBA4305622.1
		GCA_013911715.1	No protein_id found
		GCA_016463225.1	MBJ7441238.1, MBJ7441321.1, MBJ7441995.1, MBJ7442011.1, MBJ7442372.1, MBJ7442445.1
		GCA_016793775.1	MBL8652327.1, MBL8649428.1
		GCA_017309275.1	MBN8844964.1, MBN8845032.1
		GCA_017745175.1	No protein_id found
		GCA_018823905.1	MBU1823903.1, MBU1824564.1, MBU1826786.1
		GCA_020160755.1	MCA0210604.1
		GCA_020850455.1	No protein_id found
		GCA_026125835.1	MCW5647789.1
		GCA_030145715.1	MDK2762085.1, MDK2762132.1
		GCA_030655355.1	MDO9361947.1, MDO9362200.1
		GCF_000013985.1	WP_011542431.1
		GCF_000756375.1	WP_037518233.1
		GCF_000756385.1	WP_037556707.1
		GCF_000763945.1	WP_033075507.1
		GCF_000803645.1	WP_039573654.1, WP_081997295.1, WP_039575327.1, WP_039575750.1, WP_228383742.1
		GCF_001278035.1	WP_053553478.1, WP_053554144.1, WP_053554755.1, WP_053555247.1, WP_081799113.1
		GCF_001307295.1	WP_054587010.1, WP_054587253.1
		GCF_001314325.1	WP_054724538.1, WP_054727887.1
		GCF_001427105.1	WP_056369681.1, WP_056369228.1, WP_235534257.1, WP_056371542.1, WP_156377347.1
		GCF_001468225.1	WP_058537171.1, WP_058537536.1, WP_082639953.1
		GCF_001468265.1	WP_058816807.1, WP_082660336.1
		GCF_001468285.1	WP_058806882.1, WP_058807456.1
		GCF_001468395.1	WP_058457217.1
		GCF_001468465.1	WP_058803225.1, WP_058804191.1
		GCF_001591045.1	WP_156482941.1, WP_067106253.1, WP_218000122.1
		GCF_001598815.1	WP_058811914.1, WP_082813424.1
		GCF_001830555.1	WP_293643809.1, WP_293646528.1, WP_293648270.1
		GCF_001984035.1	WP_077030361.1, WP_077031540.1
		GCF_001990265.1	WP_077146339.1, WP_077147437.1, WP_077147980.1
		GCF_002205635.1	WP_088474213.1, WP_088473114.1
		GCF_002205675.1	WP_088439177.1, WP_088440830.1, WP_088441661.1
		GCF_002277025.1	WP_095386488.1, WP_095388156.1
		GCF_002454115.1	WP_293699748.1, WP_293698233.1, WP_293697357.1
		GCF_002993885.1	WP_105997805.1, WP_106000868.1
		GCF_003609835.1	WP_120218771.1
		GCF_003797775.2	WP_187140229.1
		GCF_004795895.1	WP_136173659.1, WP_136174124.1, WP_136175357.1
		GCF_005502465.1	WP_137754252.1
		GCF_005503165.1	WP_137868920.1, WP_137900213.1
		GCF_005503215.1	WP_137892518.1, WP_137893434.1, WP_137889787.1
		GCF_005503695.1	WP_137871068.1
		GCF_011762125.1	WP_166938289.1, WP_166939497.1, WP_166944956.1
		GCF_011926545.1	WP_167918744.1, WP_342449889.1
		GCF_012274265.1	WP_168452262.1
		GCF_012979535.1	WP_169943511.1
		GCF_013410105.1	WP_179499179.1, WP_179499520.1, WP_179499706.1
		GCF_014199295.1	WP_184097110.1, WP_184097212.1
		GCF_014207235.1	WP_184647758.1, WP_184648142.1
		GCF_014595975.1	WP_188235721.1
		GCF_014873485.1	WP_192646365.1, WP_225940714.1, WP_225940925.1, WP_225940935.1
		GCF_015475875.1	WP_194953464.1, WP_324187644.1
		GCF_016463645.1	WP_294031027.1, WP_294029612.1, WP_294032364.1
		GCF_016704835.1	WP_293843592.1
		GCF_016793825.1	WP_294038375.1, WP_294037147.1
		GCF_018682675.1	WP_215353437.1
		GCF_019078745.1	WP_217373206.1, WP_217373532.1, WP_062900467.1
		GCF_019459305.1	WP_293973021.1, WP_293971116.1, WP_293967204.1, WP_293969505.1
		GCF_019793235.1	WP_222137279.1
		GCF_020687785.1	WP_227690159.1, WP_227691274.1
		GCF_022024275.1	WP_237838565.1, WP_237835929.1
		GCF_022701295.1	WP_242776919.1, WP_347567143.1
		GCF_023197165.1	WP_248457772.1, WP_248459858.1
		GCF_023822045.1	WP_062178277.1
		GCF_024628865.1	WP_257549141.1, WP_257551115.1, WP_257545514.1
		GCF_025244705.1	WP_260581325.1
		GCF_025869345.1	WP_297661123.1, WP_297663029.1
		GCF_900078365.1	WP_295323541.1, WP_295323591.1, WP_295325440.1, WP_295322098.1
		GCF_900108295.1	WP_093512292.1, WP_093511814.1, WP_093509202.1
		GCF_900168005.1	WP_281250932.1, WP_079638161.1, WP_079638332.1
		GCF_900188185.1	WP_089217370.1
16S_ASV79	d__Bacteria; p__Proteobacteria; c__Gammaproteobacteria; o__Xanthomonadales_616009; f__Xanthomonadaceae_616009; g__Pseudoxanthomonas_A_615337; s__	GCA_004173415.1	RYZ74400.1, RYZ73461.1, RYZ74692.1	Positive (39/39), 100%
		GCA_026785795.1	MCY7312846.1
		GCF_001427585.1	WP_056878386.1, WP_056878567.1
		GCF_001427635.1	WP_055935597.1, WP_235578469.1, WP_055938818.1
		GCF_001431405.1	WP_057658961.1, WP_057660400.1, WP_057657654.1
		GCF_001556105.1	WP_062351802.1, WP_332307599.1, WP_062353233.1, WP_062358294.1
		GCF_002863005.1	WP_296280643.1, WP_296278733.1, WP_296280872.1
		GCF_003703395.1	WP_122226966.1, WP_122228962.1, WP_122229157.1, WP_122231086.1
		GCF_004122095.1	WP_129469194.1, WP_129472302.1, WP_129472505.1, WP_129471005.1
		GCF_004283755.1	WP_130520297.1, WP_205953450.1, WP_130519003.1, WP_130520629.1
		GCF_006542425.1	WP_141453461.1, WP_141454107.1
		GCF_006716465.1	WP_142122838.1, WP_142123879.1, WP_142124368.1
		GCF_010093305.1	WP_163841509.1
		GCF_010093345.1	WP_162312415.1, WP_162313249.1, WP_246193081.1
		GCF_010093385.1	WP_162109962.1, WP_162110297.1, WP_162111394.1
		GCF_010093445.1	WP_238391227.1, WP_162336245.1, WP_162339059.1, WP_162336948.1
		GCF_010119615.1	WP_162348975.1, WP_162349025.1, WP_162349341.1
		GCF_010211745.1	WP_162454987.1, WP_162456558.1
		GCF_010211755.1	WP_162372646.1
		GCF_014851805.1	WP_192311604.1, WP_192313634.1
		GCF_014851815.1	WP_343227238.1, WP_192268119.1, WP_192269382.1, WP_192271039.1, WP_192273630.1
		GCF_014852005.1	WP_192200000.1, WP_192200647.1, WP_192201525.1
		GCF_016820515.1	WP_203321619.1, WP_328805040.1, WP_203323580.1
		GCF_017939625.1	WP_210537783.1
		GCF_020042665.1	WP_205961546.1, WP_130553189.1, WP_130549621.1, WP_138653666.1, WP_138653566.1
		GCF_022539275.1	WP_241045770.1, WP_241047079.1, WP_241047341.1
		GCF_022965755.1	WP_245090386.1, WP_245092929.1, WP_245094051.1
		GCF_024710765.1	WP_295374500.1, WP_295376153.1, WP_295382390.1
		GCF_026625825.1	WP_267792057.1, WP_267793164.1, WP_267790993.1, WP_267791404.1
		GCF_027498035.1	WP_298319684.1
		GCF_028198165.1	WP_271647888.1, WP_271645234.1, WP_271645884.1, WP_271646171.1
		GCF_029542205.1	WP_277729144.1, WP_277726724.1, WP_277727985.1
		GCF_900104085.1	WP_093280922.1
		GCF_900104255.1	WP_093299924.1, WP_175455688.1, WP_093298220.1
		GCF_900109775.1	WP_093141962.1, WP_093139058.1, WP_093136568.1, WP_093137930.1, WP_093137944.1
		GCF_900116385.1	WP_093490516.1, WP_093488336.1
		GCF_900167565.1	WP_079725349.1, WP_079722904.1, WP_280522562.1
		GCF_900215535.1	WP_097122537.1, WP_238394734.1
		GCF_946886695.1	WP_298122818.1, WP_298126331.1, WP_298126911.1
16S_ASV309	d__Bacteria; p__Bacteroidota; c__Bacteroidia; o__Chitinophagales; f__Chitinophagaceae_929731; g__Edaphocola; s__Taibaiella smilacinae	GCA_016786705.1	MBL7706677.1, MBL7707041.1	Positive (7/7), 100%
		GCA_019739295.1	MBX9449224.1, MBX9449225.1, MBX9449336.1
		GCF_003014535.1	WP_106523421.1
		GCF_003545695.1	WP_118953166.1
		GCF_003545715.1	WP_118975747.1, WP_118975930.1, WP_118976816.1
		GCF_003852495.1	WP_124637321.1
		GCF_008629695.1	WP_235903426.1, WP_150033677.1, WP_150033897.1
16S_ASV392	d__Bacteria; p__Proteobacteria; c__Gammaproteobacteria; o__Burkholderiales_592524; f__Burkholderiaceae_A_574758; g__Massilia; s__	GCA_003484545.1	HAV37135.1, HAV37140.1, HAV34914.1	Positive (83/84), 99%
		GCA_003520365.1	HBZ08085.1, HBZ07014.1, HBZ06882.1
		GCA_015277795.1	QOY94403.1, QOY96267.1, QOY92635.1
		GCA_024703915.1	No protein_id found
		GCA_028291845.1	MDB5958822.1, MDB5962335.1, MDB5961046.1, MDB5962415.1, MDB5960884.1
		GCA_028292765.1	MDB5748520.1, MDB5747796.1, MDB5748851.1
		GCF_000315425.1	WP_040775587.1, WP_005664449.1, WP_005665516.1, WP_157225679.1, WP_005669980.1, WP_005670742.1
		GCF_000382345.1	WP_026354125.1, WP_020652325.1, WP_020653425.1, WP_020656712.1
		GCF_000427785.1	WP_027864023.1, WP_027868151.1, WP_027867117.1, WP_027865655.1
		GCF_000740675.1	WP_036245235.1, WP_036245520.1, WP_036246008.1, WP_036246833.1, WP_152594706.1, WP_036253478.1
		GCF_000745265.1	WP_036166996.1, WP_081933704.1, WP_081933863.1, WP_036171055.1, WP_036172476.1, WP_036172525.1
		GCF_001191005.1	WP_050409566.1, WP_050409595.1, WP_050412188.1
		GCF_001412595.2	WP_047825213.1, WP_047821245.1, WP_047826535.1, WP_047826577.1
		GCF_001424165.1	WP_056335386.1, WP_082493765.1, WP_056341098.1
		GCF_001425045.1	WP_229418044.1, WP_082551764.1, WP_057155986.1, WP_057156624.1
		GCF_001425265.1	WP_056389708.1, WP_056389739.1, WP_056393517.1, WP_056394780.1
		GCF_001425685.1	WP_056437832.1, WP_056438220.1, WP_056446615.1, WP_056446957.1
		GCF_001941825.1	WP_075791401.1, WP_075793732.1, WP_075794451.1
		GCF_002007115.1	WP_078031233.1, WP_078031499.1, WP_078031581.1, WP_078032038.1, WP_078032198.1, WP_229455765.1, WP_078034994.1
		GCF_002339265.1	WP_292032123.1, WP_292032974.1, WP_292033109.1, WP_292033111.1, WP_292033449.1, WP_292031248.1, WP_292029249.1, WP_292032474.1, WP_292030137.1, WP_292028744.1
		GCF_002752675.1	WP_099875380.1, WP_099876987.1, WP_099878501.1, WP_099878677.1, WP_099879074.1, WP_099879595.1
		GCF_002760655.1	WP_099788034.1, WP_099788399.1, WP_099789008.1, WP_099789048.1
		GCF_002760665.1	WP_099915293.1, WP_099915586.1, WP_099917606.1
		GCF_002968015.1	WP_105380082.1, WP_105380871.1, WP_105377187.1, WP_105377274.1
		GCF_003011895.2	WP_106757035.1, WP_106759866.1
		GCF_003143515.1	WP_109343887.1, WP_109346450.1, WP_205288999.1, WP_109346751.1, WP_109347634.1, WP_109347769.1
		GCF_003590855.1	WP_119808915.1
		GCF_003953935.1	WP_126072042.1, WP_126072534.1, WP_126077023.1, WP_126077102.1, WP_126077185.1, WP_307720438.1, WP_126073577.1, WP_126075227.1
		GCF_004614185.1	WP_181017570.1
		GCF_004614195.1	WP_135191720.1, WP_135187875.1, WP_229483448.1
		GCF_004798585.1	WP_136221101.1, WP_229467483.1, WP_136219322.1, WP_136220490.1
		GCF_005222695.1	WP_137171515.1, WP_137171677.1, WP_137172004.1, WP_137173909.1, WP_137174051.1, WP_307721865.1, WP_137175899.1
		GCF_008014745.1	WP_147935450.1, WP_147935834.1, WP_147936176.1, WP_184237189.1, WP_147936556.1, WP_147936557.1, WP_147933539.1, WP_147937413.1, WP_147934440.1, WP_147934628.1, WP_147934674.1
		GCF_009720745.1	WP_155452453.1, WP_155454523.1
		GCF_011682045.1	WP_167078069.1, WP_167074146.1, WP_167074304.1, WP_167080044.1, WP_167074741.1, WP_167075546.1, WP_167080928.1
		GCF_011682065.1	WP_167220675.1, WP_167220844.1, WP_167221451.1, WP_167232523.1, WP_167223324.1, WP_167225349.1
		GCF_011682145.1	WP_166875778.1, WP_166880080.1, WP_166872503.1, WP_166882354.1, WP_166873462.1, WP_166873743.1, WP_166882457.1
		GCF_011682175.1	WP_167087441.1, WP_167089030.1, WP_167084782.1, WP_167085719.1, WP_167085808.1, WP_229423833.1
		GCF_012849555.1	WP_169434270.1, WP_169434353.1, WP_169434431.1, WP_170202204.1, WP_170203618.1, WP_370663939.1, WP_170204326.1, WP_170204434.1
		GCF_012927275.1	WP_169464928.1
		GCF_013369485.1	WP_217907504.1, WP_176349641.1, WP_176346919.1
		GCF_014171595.1	WP_182990539.1, WP_182988543.1
		GCF_014200505.1	WP_183552487.1, WP_221290143.1, WP_183553006.1, WP_183555871.1, WP_183556430.1
		GCF_014842025.1	WP_192048284.1, WP_192049937.1, WP_192051937.1, WP_192054565.1
		GCF_015101885.1	WP_193687041.1, WP_193687643.1, WP_193685767.1, WP_193686241.1
		GCF_015689335.1	WP_206089998.1, WP_206090089.1, WP_370663753.1, WP_370663754.1, WP_206087918.1, WP_206088113.1, WP_206088455.1
		GCF_016093545.1	WP_198115574.1, WP_198120608.1, WP_198117806.1
		GCF_016809835.1	WP_223468682.1, WP_223469729.1
		GCF_017582745.1	WP_208279218.1, WP_208279400.1, WP_208280107.1, WP_370662086.1, WP_208280669.1, WP_208280670.1, WP_208281066.1, WP_208281430.1, WP_184237189.1, WP_208278792.1
		GCF_018119395.1	WP_211528033.1, WP_211528289.1, WP_211528376.1, WP_211528401.1, WP_211524739.1
		GCF_018119405.1	WP_211519236.1, WP_211518226.1, WP_211521539.1
		GCF_019443445.1	WP_219881769.1, WP_219879922.1, WP_219881376.1, WP_219884402.1
		GCF_020176695.1	WP_224945917.1, WP_224948150.1, WP_224944531.1
		GCF_020707265.1	WP_227813413.1, WP_227810889.1, WP_227811283.1, WP_227803529.1, WP_227812482.1, WP_227813006.1
		GCF_020708045.1	WP_229435247.1, WP_229435250.1, WP_229435690.1, WP_229435710.1, WP_229439963.1, WP_229436491.1
		GCF_020831365.1	WP_229432023.1, WP_229432717.1
		GCF_021044825.1	WP_231057358.1, WP_231057737.1, WP_231059259.1, WP_231059998.1, WP_231060833.1
		GCF_021165955.1	WP_231769901.1, WP_231765827.1
		GCF_022012445.1	WP_237808833.1
		GCF_024400215.1	WP_255756654.1, WP_255756680.1, WP_255753917.1
		GCF_024437665.1	WP_256078375.1, WP_256081853.1, WP_305089252.1, WP_256078931.1
		GCF_024753145.1	WP_258813141.1
		GCF_024753205.1	WP_258834238.1, WP_258834283.1, WP_258834523.1, WP_258835463.1, WP_258835540.1
		GCF_024753215.1	WP_258857871.1, WP_258858386.1
		GCF_024753245.1	WP_258843517.1, WP_258843816.1, WP_258843850.1, WP_258847139.1, WP_258847274.1, WP_258844962.1, WP_258844971.1
		GCF_024753255.1	WP_258829372.1, WP_258827025.1, WP_258830469.1, WP_258827366.1, WP_258828434.1
		GCF_024753285.1	WP_258814825.1, WP_258814900.1, WP_258818784.1, WP_258819407.1
		GCF_024756235.1	WP_258848708.1, WP_258852820.1, WP_258853688.1, WP_258853854.1, WP_258850533.1, WP_258850634.1
		GCF_024756255.1	WP_258823098.1, WP_258824226.1
		GCF_024802625.1	WP_259211245.1, WP_259206945.1, WP_259207771.1
		GCF_027923905.1	WP_281911269.1, WP_281914213.1, WP_281907639.1, WP_281907966.1
		GCF_030188845.1	WP_285379187.1, WP_285376304.1, WP_285376851.1, WP_285382428.1
		GCF_030411955.1	WP_290416236.1, WP_290419479.1, WP_290419582.1, WP_290420002.1, WP_290420407.1, WP_290420433.1
		GCF_030411995.1	WP_290420991.1, WP_290424069.1, WP_290424072.1, WP_290425462.1, WP_308634368.1, WP_290422613.1, WP_290422633.1, WP_290422903.1
		GCF_030412015.1	WP_290413806.1, WP_290413942.1, WP_290413996.1, WP_290412814.1, WP_290413120.1, WP_290413214.1, WP_290413446.1
		GCF_030704305.1	WP_305511174.1
		GCF_030711405.1	WP_305824232.1, WP_305821316.1, WP_305821319.1, WP_305824441.1, WP_305825264.1, WP_305822263.1
		GCF_030770395.1	WP_306396323.1, WP_306397710.1, WP_306391499.1, WP_306392444.1, WP_306392900.1, WP_306393824.1, WP_306394296.1
		GCF_900101265.1	WP_091664521.1, WP_091662180.1, WP_176936325.1, WP_091664773.1
		GCF_900112225.1	WP_267873316.1, WP_091875602.1, WP_091872053.1
		GCF_900129765.1	WP_073212322.1, WP_073213430.1, WP_073215406.1, WP_073215800.1
		GCF_902506415.1	WP_159697040.1, WP_159699902.1, WP_159700801.1, WP_159704174.1
		GCF_913773735.1	WP_296943212.1, WP_296947221.1, WP_296949398.1, WP_296949422.1, WP_296949578.1, WP_296952092.1
		GCF_918697865.1	WP_230023102.1, WP_230024938.1, WP_230027003.1, WP_230029571.1
16S_ASV394	d__Bacteria; p__Proteobacteria; c__Gammaproteobacteria; o__Xanthomonadales_613062; f__Rhodanobacteraceae_613062; g__; s__	GCA_001898415.1	OJW41890.1, OJW38840.1	Positive (42/48), 88%
		GCA_003241385.1	PZQ11513.1, PZQ10423.1
		GCA_004298015.1	TAL85783.1, TAL85023.1, TAL83841.1
		GCA_004298045.1	No protein_id found
		GCA_004298505.1	TAM39166.1
		GCA_004322005.1	TAM62177.1
		GCA_017305055.1	MBN8714551.1, MBN8715015.1, MBN8712505.1
		GCA_026193555.1	No protein_id found
		GCA_028866435.1	MDE1893441.1
		GCA_028871555.1	No protein_id found
		GCA_028873095.1	No protein_id found
		GCA_030947085.1	MDQ6648296.1, MDQ6645813.1
		GCA_031274955.1	No protein_id found
		GCF_000230695.2	WP_015448237.1
		GCF_000264295.1	WP_007805494.1, WP_007805766.1, WP_007808610.1, WP_007809275.1
		GCF_000264315.1	WP_007080762.1, WP_007080772.1, WP_007080935.1, WP_007081016.1
		GCF_000264375.1	WP_008433577.1
		GCF_001426645.1	WP_056078890.1, WP_056079032.1, WP_056080927.1
		GCF_001428385.1	WP_056384814.1, WP_056385269.1, WP_200935658.1, WP_200935666.1
		GCF_001617365.1	WP_068096791.1
		GCF_002001045.1	WP_077439033.1, WP_077440474.1
		GCF_002001085.1	WP_077512992.1, WP_077513687.1
		GCF_002001105.1	WP_077484383.1, WP_077482605.1
		GCF_002001125.1	WP_077553725.1
		GCF_002001165.1	WP_077443485.1, WP_305793704.1
		GCF_002001175.1	WP_077517084.1
		GCF_003335105.1	WP_114341757.1
		GCF_004799035.1	WP_136259316.1, WP_136259856.1
		GCF_006438785.1	WP_140803953.1, WP_140804593.1, WP_140804658.1
		GCF_008329435.1	WP_149363446.1, WP_242451915.1
		GCF_009765755.1	WP_158884063.1, WP_254063458.1, WP_158881540.1, WP_158881760.1
		GCF_009766065.1	WP_158755189.1, WP_158755430.1, WP_158755728.1
		GCF_013620825.1	No protein_id found
		GCF_014200755.1	WP_184505348.1, WP_184506473.1, WP_179481306.1, WP_184510139.1
		GCF_014205795.1	WP_184415461.1, WP_184416277.1, WP_184419489.1
		GCF_014207185.1	WP_184667953.1, WP_184673656.1
		GCF_014651895.1	WP_189439675.1
		GCF_014842975.1	WP_192104610.1, WP_192104219.1
		GCF_014842995.1	WP_192154569.1, WP_192154898.1
		GCF_014843005.1	WP_192165098.1, WP_192165395.1
		GCF_016889805.1	WP_204110228.1, WP_204111207.1
		GCF_018599185.1	WP_214556900.1, WP_214557154.1
		GCF_021545845.1	WP_027493947.1
		GCF_029224025.1	WP_281014043.1, WP_281012266.1, WP_281013417.1
		GCF_030291135.1	WP_108473115.1, WP_108473055.1
		GCF_030504985.1	WP_302069660.1, WP_345783620.1
		GCF_900114325.1	WP_092704809.1, WP_217638575.1
		GCF_900142825.1	WP_072761253.1, WP_072757091.1, WP_072761924.1
16S_ASV467	d__Bacteria; p__Proteobacteria; c__Alphaproteobacteria; o__Dongiales; f__Dongiaceae; g__Dongia_507335; s__Dongia sp000620685	GCA_013822765.1	MBA4098735.1, MBA4099047.1	Positive (8/9), 88%
		GCA_016183985.1	MBI2256202.1
		GCA_016712715.1	No protein_id found
		GCA_016794075.1	MBL9035856.1, MBL9035179.1
		GCA_016794165.1	MBL8707985.1
		GCF_003574735.1	WP_119301586.1
		GCF_004363235.1	WP_133611736.1
		GCF_936916975.1	WP_298683027.1, WP_298683327.1, WP_298689683.1
		GCF_945906275.1	WP_303977012.1
16S_ASV477	d__Bacteria; p__Bacteroidota; c__Bacteroidia; o__Chitinophagales; f__Chitinophagaceae_966727; g__Parafilimonas; s__Parafilimonas terrae	GCF_900115755.1	WP_090661852.1	Positive
16S_ASV484	d__Bacteria; p__Proteobacteria; c__Alphaproteobacteria; o__Rhizobiales_A_501059; f__Rhizobiaceae_A_501059; g__Shinella; s__	GCF_001262505.1	WP_050743308.1, WP_050745085.1, WP_197284031.1	Positive (20/21), 95%
		GCF_001713395.1	WP_069060862.1, WP_069062383.1, WP_069063340.1
		GCF_003432075.1	WP_117370788.1, WP_117370943.1
		GCF_003574625.1	WP_119258561.1, WP_119258575.1, WP_119255593.1
		GCF_004341885.1	WP_064330384.1, WP_162853088.1, WP_245507751.1, WP_133037057.1
		GCF_004514425.2	WP_134646619.1, WP_230639964.1
		GCF_009827055.1	WP_160862276.1, WP_160862708.1
		GCF_010994755.1	WP_256119647.1, WP_256121530.1, WP_066730387.1, WP_256121578.1
		GCF_014203155.1	WP_184141047.1, WP_184146844.1
		GCF_016839145.1	WP_313193423.1, WP_203317037.1, WP_203317466.1, WP_203320289.1
		GCF_020535545.1	WP_226922359.1
		GCF_020883495.1	WP_046407435.1, WP_160786476.1
		GCF_022601905.1	WP_241601321.1, WP_241601490.1
		GCF_022682305.1	No protein_id found
		GCF_022899355.1	WP_244769485.1, WP_244765369.1
		GCF_022899935.1	WP_244764204.1, WP_244764213.1, WP_244761921.1, WP_244763746.1, WP_244763849.1
		GCF_024281235.1	WP_254692995.1, WP_254689872.1
		GCF_024609765.1	WP_257317247.1, WP_257313322.1, WP_257318175.1
		GCF_024704725.1	WP_257946668.1, WP_257950830.1, WP_257951634.1, WP_257951670.1
		GCF_030733845.1	WP_306036367.1, WP_306035987.1, WP_306035627.1
		GCF_946479415.1	WP_298094092.1
16S_ASV513	d__Bacteria; p__Bacteroidota; c__Bacteroidia; o__Chitinophagales; f__Chitinophagaceae_966727; g__Terrimonas_941540; s__Terrimonas lutea	GCA_001898405.1	OJW05170.1	Positive (9/9), 100%
		GCA_001898485.1	OJW36650.1
		GCA_003243445.1	PZR21834.1, PZR25954.1
		GCA_004173255.1	RYY60821.1, RYY53684.1, RYY52600.1, RYY59195.1, RYY52302.1, RYY56403.1
		GCA_004173355.1	RYY55669.1, RYY56924.1
		GCA_017998385.1	MBP7556771.1
		GCA_024707305.1	MCR6722115.1, MCR6722150.1
		GCF_000425585.1	WP_028786025.1, WP_028786673.1
		GCF_022012415.1	WP_237872123.1, WP_237872215.1, WP_255724113.1
16S_ASV533	d__Bacteria; p__Proteobacteria; c__Alphaproteobacteria; o__Rhizobiales_A_504721; f__Methyloligellaceae; g__Methyloceanibacter; s__Methyloceanibacter marginalis	GCF_001723295.1	WP_069622929.1	Positive
16S_ASV601	d__Bacteria; p__Cyanobacteria; c__Vampirovibrionia; o__Vampirovibrionales; f__Vampirovibrionaceae; g__Vampirovibrio; s__	GCA_021323475.1	MCE3236297.1	Positive (3/4), 75%
		GCF_003149375.1	WP_303675208.1
		GCF_902168245.1	No protein_id found
		GCF_903866275.1	WP_181385911.1
16S_ASV663	d__Bacteria; p__Bacteroidota; c__Bacteroidia; o__Flavobacteriales_877923; f__Crocinitomicaceae; g__Fluviicola; s__Fluviicola hefeinensis	GCA_002243285.1	ASS48744.1	Positive (10/12), 83%
		GCA_017983675.1	MBP5984461.1
		GCA_020849495.1	MCC6700953.1
		GCA_029866325.1	MDH4473663.1
		GCF_000194605.1	WP_013686124.1
		GCF_003856375.1	WP_124745419.1
		GCF_007558725.1	WP_144333557.1
		GCF_029266855.1	WP_300358103.1, WP_300355476.1
		GCF_030151805.1	WP_300663660.1
		GCF_031260455.1	No protein_id found
		GCF_902168135.1	WP_294670320.1
		GCF_946478805.1	No protein_id found
16S_ASV667	d__Bacteria; p__Planctomycetota; c__Planctomycetia; o__Planctomycetales; f__Planctomycetaceae; g__DSVQ01; s__	GCA_016125225.1	No protein_id found	Negative
16S_ASV690	d__Bacteria; p__Proteobacteria; c__Alphaproteobacteria; o__Caulobacterales; f__Caulobacteraceae; g__Phenylobacterium; s__	GCA_001724985.1	ODT57294.1	Positive (64/72), 89%
		GCA_002221445.1	No protein_id found
		GCA_002256425.1	OYU70902.1
		GCA_004799545.1	THD79311.1, THD81779.1
		GCA_017991675.1	MBP6878102.1
		GCA_018241625.1	No protein_id found
		GCA_018821435.1	MBU1513850.1, MBU1515892.1
		GCA_019264505.1	MBW0151315.1, MBW0152306.1
		GCA_019510435.1	No protein_id found
		GCA_020852035.1	MCC7268739.1
		GCA_028290925.1	MDB5492706.1
		GCA_028290945.1	No protein_id found
		GCA_028291285.1	MDB5447026.1, MDB5446825.1
		GCA_028698405.1	MDD3838408.1
		GCA_028869395.1	MDE2487540.1
		GCF_000017265.1	WP_012523446.1
		GCF_001375595.1	WP_245620219.1, WP_176696063.1
		GCF_001425305.1	WP_056019945.1, WP_056024653.1, WP_056025898.1, WP_056025979.1, WP_056026153.1
		GCF_001429025.1	WP_056735253.1
		GCF_001557235.1	WP_068876782.1, WP_082765600.1
		GCF_001724605.1	WP_293375025.1
		GCF_001824475.1	WP_293386746.1, WP_293395062.1
		GCF_003150835.1	WP_110450020.1
		GCF_003254475.1	No protein_id found
		GCF_003254505.1	WP_111455592.1
		GCF_003254525.1	WP_111278573.1, WP_111275577.1
		GCF_003254705.1	WP_111513502.1, WP_111514999.1, WP_111516114.1, WP_111516217.1
		GCF_004297125.1	WP_293345428.1, WP_293347309.1, WP_293351860.1
		GCF_004299445.1	WP_293363892.1, WP_293365315.1
		GCF_004799395.1	No protein_id found
		GCF_004799515.1	WP_293378371.1
		GCF_013822795.1	WP_293399165.1
		GCF_013911965.1	WP_293411463.1
		GCF_014196295.1	WP_183769339.1, WP_183774457.1
		GCF_016124325.1	WP_293456793.1
		GCF_016772415.1	WP_215339950.1, WP_215340246.1
		GCF_016793225.1	WP_293482222.1
		GCF_016793285.1	WP_293476052.1
		GCF_018001015.1	WP_293492929.1, WP_293493128.1
		GCF_019636135.1	WP_296451173.1
		GCF_020253645.1	WP_293538428.1
		GCF_020401865.1	WP_296529020.1
		GCF_020402505.1	WP_296552309.1
		GCF_020402585.1	WP_296514662.1
		GCF_020402745.1	WP_296491763.1
		GCF_022402485.1	WP_296565522.1
		GCF_022695515.1	WP_242562481.1, WP_242563180.1
		GCF_024298925.1	WP_254836162.1, WP_254836340.1
		GCF_024508875.1	WP_296599205.1, WP_296600077.1
		GCF_024699945.1	WP_257838646.1
		GCF_024699985.1	WP_257816307.1
		GCF_025351295.1	WP_293903711.1, WP_293897929.1, WP_293906553.1
		GCF_025934275.1	No protein_id found
		GCF_027286305.1	WP_269628881.1
		GCF_028290885.1	WP_299539281.1, WP_299538602.1
		GCF_030645195.1	WP_304700007.1, WP_304701674.1
		GCF_030646615.1	WP_304711885.1, WP_370652084.1, WP_370652164.1
		GCF_030651185.1	WP_304821004.1, WP_304828516.1
		GCF_030651755.1	WP_304756886.1, WP_304754939.1
		GCF_030654915.1	WP_304809812.1, WP_304806051.1
		GCF_030679875.1	WP_305283163.1, WP_305281726.1
		GCF_030680185.1	WP_305287489.1, WP_305285792.1
		GCF_030681155.1	WP_305298179.1, WP_305298612.1
		GCF_030693405.1	WP_305590313.1, WP_305590125.1
		GCF_030693625.1	WP_304780017.1, WP_304781540.1
		GCF_030693805.1	WP_305595429.1, WP_305594786.1
		GCF_030697305.1	WP_305698941.1
		GCF_030697925.1	WP_305676433.1, WP_305673273.1
		GCF_030698145.1	WP_305583510.1
		GCF_031181185.1	No protein_id found
		GCF_902826855.1	WP_293676814.1, WP_293679020.1
		GCF_947378715.1	WP_304165637.1
16S_ASV722	d__Bacteria; p__Bacteroidota; c__Bacteroidia; o__Chitinophagales; f__Chitinophagaceae_966727; g__Niastella; s__Niastella populi	GCF_002078015.1	WP_081158525.1, WP_081164041.1, WP_081169144.1	Negative in activity
16S_ASV727	d__Bacteria; p__Proteobacteria; c__Alphaproteobacteria; o__Sphingomonadales; f__Sphingomonadaceae; g__Sphingopyxis; s__	GCA_002842935.1	PKP99031.1	Positive (71/75), 95%
		GCA_003241685.1	PZQ23124.1
		GCA_012035435.1	No protein_id found
		GCA_013821905.1	MBA3939956.1, MBA3942413.1
		GCA_013911715.1	No protein_id found
		GCA_016463225.1	MBJ7441238.1, MBJ7441321.1, MBJ7441995.1, MBJ7442011.1, MBJ7442372.1, MBJ7442445.1
		GCA_016793775.1	MBL8652327.1, MBL8649428.1
		GCA_017309275.1	MBN8844964.1, MBN8845032.1
		GCA_017745175.1	No protein_id found
		GCA_018823905.1	MBU1823903.1, MBU1824564.1, MBU1826786.1
		GCA_020160755.1	MCA0210604.1
		GCA_020850455.1	No protein_id found
		GCA_026125835.1	MCW5647789.1
		GCA_030145715.1	MDK2762085.1, MDK2762132.1
		GCA_030655355.1	MDO9361947.1, MDO9362200.1
		GCF_000013985.1	WP_011542431.1
		GCF_000756375.1	WP_037518233.1
		GCF_000756385.1	WP_037556707.1
		GCF_000763945.1	WP_033075507.1
		GCF_000803645.1	WP_039573654.1, WP_081997295.1, WP_039575327.1, WP_039575750.1, WP_228383742.1
		GCF_001278035.1	WP_053553478.1, WP_053554144.1, WP_053554755.1, WP_053555247.1, WP_081799113.1
		GCF_001307295.1	WP_054587010.1, WP_054587253.1
		GCF_001314325.1	WP_054724538.1, WP_054727887.1
		GCF_001427105.1	WP_056369681.1, WP_056369228.1, WP_235534257.1, WP_056371542.1, WP_156377347.1
		GCF_001468225.1	WP_058537171.1, WP_058537536.1, WP_082639953.1
		GCF_001468265.1	WP_058816807.1, WP_082660336.1
		GCF_001468285.1	WP_058806882.1, WP_058807456.1
		GCF_001468395.1	WP_058457217.1
		GCF_001468465.1	WP_058803225.1, WP_058804191.1
		GCF_001591045.1	WP_156482941.1, WP_067106253.1, WP_218000122.1
		GCF_001598815.1	WP_058811914.1, WP_082813424.1
		GCF_001830555.1	WP_293643809.1, WP_293646528.1, WP_293648270.1
		GCF_001984035.1	WP_077030361.1, WP_077031540.1
		GCF_001990265.1	WP_077146339.1, WP_077147437.1, WP_077147980.1
		GCF_002205635.1	WP_088474213.1, WP_088473114.1
		GCF_002205675.1	WP_088439177.1, WP_088440830.1, WP_088441661.1
		GCF_002277025.1	WP_095386488.1, WP_095388156.1
		GCF_002454115.1	WP_293699748.1, WP_293698233.1, WP_293697357.1
		GCF_002993885.1	WP_105997805.1, WP_106000868.1
		GCF_003609835.1	WP_120218771.1
		GCF_003797775.2	WP_187140229.1
		GCF_004795895.1	WP_136173659.1, WP_136174124.1, WP_136175357.1
		GCF_005502465.1	WP_137754252.1
		GCF_005503165.1	WP_137868920.1, WP_137900213.1
		GCF_005503215.1	WP_137892518.1, WP_137893434.1, WP_137889787.1
		GCF_005503695.1	WP_137871068.1
		GCF_011762125.1	WP_166938289.1, WP_166939497.1, WP_166944956.1
		GCF_011926545.1	WP_167918744.1, WP_342449889.1
		GCF_012274265.1	WP_168452262.1
		GCF_012979535.1	WP_169943511.1
		GCF_013410105.1	WP_179499179.1, WP_179499520.1, WP_179499706.1
		GCF_014199295.1	WP_184097110.1, WP_184097212.1
		GCF_014207235.1	WP_184647758.1, WP_184648142.1
		GCF_014595975.1	WP_188235721.1
		GCF_014873485.1	WP_192646365.1, WP_225940714.1, WP_225940925.1, WP_225940935.1
		GCF_015475875.1	WP_194953464.1, WP_324187644.1
		GCF_016463645.1	WP_294031027.1, WP_294029612.1, WP_294032364.1
		GCF_016704835.1	WP_293843592.1
		GCF_016793825.1	WP_294038375.1, WP_294037147.1
		GCF_018682675.1	WP_215353437.1
		GCF_019078745.1	WP_217373206.1, WP_217373532.1, WP_062900467.1
		GCF_019459305.1	WP_293973021.1, WP_293971116.1, WP_293967204.1, WP_293969505.1
		GCF_019793235.1	WP_222137279.1
		GCF_020687785.1	WP_227690159.1, WP_227691274.1
		GCF_022024275.1	WP_237838565.1, WP_237835929.1
		GCF_022701295.1	WP_242776919.1, WP_347567143.1
		GCF_023197165.1	WP_248457772.1, WP_248459858.1
		GCF_023822045.1	WP_062178277.1
		GCF_024628865.1	WP_257549141.1, WP_257551115.1, WP_257545514.1
		GCF_025244705.1	WP_260581325.1
		GCF_025869345.1	WP_297661123.1, WP_297663029.1
		GCF_900078365.1	WP_295323541.1, WP_295323591.1, WP_295325440.1, WP_295322098.1
		GCF_900108295.1	WP_093512292.1, WP_093511814.1, WP_093509202.1
		GCF_900168005.1	WP_281250932.1, WP_079638161.1, WP_079638332.1
		GCF_900188185.1	WP_089217370.1
16S_ASV731	d__Bacteria; p__Proteobacteria; c__Alphaproteobacteria; o__Rhizobiales_A_504705; f__Xanthobacteraceae_503485; g__Pseudolabrys_502538;	GCA_001899285.1	OJY41176.1	Positive (17/21), 81%
		GCA_009694265.1	No protein_id found
		GCA_016124795.1	MBI1202350.1
		GCA_016185205.1	MBI2714058.1
		GCA_016201085.1	MBI3705246.1, MBI3705329.1
		GCA_018240595.1	MBS0536464.1
		GCA_018242205.1	MBS0247251.1
		GCA_019246455.1	No protein_id found
		GCA_019247925.1	No protein_id found
		GCA_019635575.1	MBX3554545.1, MBX3554566.1
		GCA_019689975.1	MBX6326996.1
		GCA_026125895.1	MCW5693513.1, MCW5691335.1
		GCA_026125925.1	MCW5687727.1, MCW5688403.1
		GCA_029945495.1	MDI1343281.1, MDI1347238.1
		GCA_029980465.1	No protein_id found
		GCA_030651965.1	MDO8876629.1, MDO8876510.1
		GCA_030655215.1	MDO9412117.1, MDO9411622.1, MDO9412869.1
		GCA_030684935.1	MDP2411247.1
		GCF_001426945.1	WP_056910982.1, WP_056912918.1
		GCF_003367195.1	WP_115515986.1
		GCF_003367395.1	WP_115692576.1
		GCF_005153485.1	WP_137042561.1
16S_ASV744	d__Bacteria; p__Bacteroidota; c__Bacteroidia; o__Cytophagales; f__Cyclobacteriaceae_900466; g__ELB16-189; s__	GCA_001567185.1	No protein_id found	Positive (40/50), 80%
		GCA_003537495.1	HCZ35715.1
		GCA_003541895.1	HCW07180.1
		GCA_012032815.1	NJN41860.1
		GCA_013140395.1	NOS55857.1
		GCA_013140555.1	No protein_id found
		GCA_013141055.1	NOT76194.1
		GCA_013414665.1	QLH32564.1
		GCA_015472025.1	GHN02338.1
		GCA_016178785.1	MBI1770141.1
		GCA_016191555.1	No protein_id found
		GCA_016650355.1	No protein_id found
		GCA_016709845.1	No protein_id found
		GCA_016712035.1	No protein_id found
		GCA_016787605.1	MBL7851389.1
		GCA_016787625.1	MBL7864353.1, MBL7866375.1
		GCA_016787645.1	MBL7846345.1
		GCA_016787665.1	MBL7856027.1
		GCA_016787725.1	MBL7859633.1
		GCA_016787745.1	MBL7877649.1, MBL7875143.1
		GCA_016787755.1	MBL7872516.1
		GCA_016866235.1	No protein_id found
		GCA_017303795.1	MBN8652236.1
		GCA_017303805.1	MBN8575853.1
		GCA_018063305.1	MBP9925260.1
		GCA_018266055.1	MBS1508370.1
		GCA_018266395.1	No protein_id found
		GCA_018267135.1	MBS1489067.1
		GCA_018267195.1	MBS1558360.1
		GCA_018267215.1	MBS1540674.1
		GCA_018267275.1	MBS1556023.1
		GCA_018267285.1	MBS1680165.1
		GCA_019638285.1	MBX2941996.1
		GCA_019638355.1	MBX2914421.1
		GCA_019638395.1	MBX2897619.1
		GCA_019694905.1	MBX7126499.1
		GCA_019751475.1	MBY0432483.1
		GCA_020402945.1	MCA6376290.1
		GCA_020403045.1	MCA6401376.1
		GCA_020436085.1	MCB0489682.1
		GCA_020436125.1	MCB0493829.1
		GCA_020635915.1	MCB9239404.1
		GCA_021298015.1	MCE2936864.1
		GCA_021299455.1	MCE2895675.1
		GCA_021300095.1	MCE2997315.1
		GCA_025370075.1	UXE69047.1
		GCA_025455015.1	MCU0420858.1
		GCA_025455445.1	No protein_id found
		GCA_026129485.1	MCW5909713.1
		GCA_030123525.1	No protein_id found
16S_ASV797	d__Bacteria; p__Bacteroidota; c__Bacteroidia; o__Chitinophagales; f__Chitinophagaceae_929731; g__Edaphocola; s__Taibaiella smilacinae	GCA_016786705.1	MBL7706677.1, MBL7707041.1	Positive (7/7), 100%
		GCA_019739295.1	MBX9449224.1, MBX9449225.1, MBX9449336.1
		GCF_003014535.1	WP_106523421.1
		GCF_003545695.1	WP_118953166.1
		GCF_003545715.1	WP_118975747.1, WP_118975930.1, WP_118976816.1
		GCF_003852495.1	WP_124637321.1
		GCF_008629695.1	WP_235903426.1, WP_150033677.1, WP_150033897.1
16S_ASV879	d__Bacteria; p__Proteobacteria; c__Gammaproteobacteria; o__Xanthomonadales_616009; f__Xanthomonadaceae_616009; g__; s__	GCA_001898405.1	OJW05170.1	Positive (9/9), 100%
		GCA_001898485.1	OJW36650.1
		GCA_003243445.1	PZR21834.1, PZR25954.1
		GCA_004173255.1	RYY60821.1, RYY53684.1, RYY52600.1, RYY59195.1, RYY52302.1, RYY56403.1
		GCA_004173355.1	RYY55669.1, RYY56924.1
		GCA_017998385.1	MBP7556771.1
		GCA_024707305.1	MCR6722115.1, MCR6722150.1
		GCF_000425585.1	WP_028786025.1, WP_028786673.1
		GCF_022012415.1	WP_237872123.1, WP_237872215.1, WP_255724113.1
16S_ASV888	d__Bacteria; p__Bacteroidota; c__Bacteroidia; o__Chitinophagales; f__Chitinophagaceae_966727; g__Arachidicoccus; s__Arachidicoccus ginsenosidivorans	GCF_007971385.1	WP_146782322.1, WP_146782803.1	Positive
16S_ASV897	d__Bacteria; p__Proteobacteria; c__Gammaproteobacteria; o__Xanthomonadales_616009; f__Xanthomonadaceae_616009; g__Stenotrophomonas_A_615274; s__	GCA_003248565.1	PZU28888.1, PZU27621.1	Positive (96/96), 100%
		GCA_003484865.1	HAU81386.1, HAU80276.1, HAU82059.1
		GCA_003510825.1	HBS56314.1, HBS55578.1
		GCA_003525885.1	HCT28735.1, HCT28736.1, HCT28737.1
		GCA_009912235.1	KAF1016044.1
		GCA_021733645.1	MCF7749129.1, MCF7750431.1, MCF7752704.1
		GCA_900078405.1	SBV36410.1, SBV37556.1
		GCF_000020665.1	WP_012509796.1, WP_198283155.1
		GCF_000382065.1	WP_185752864.1, WP_019659716.1, WP_019660031.1, WP_019661812.1
		GCF_000661955.1	WP_038686945.1, WP_038688995.1, WP_038689615.1, WP_038691040.1
		GCF_001274595.1	WP_053448544.1, WP_187299810.1
		GCF_001310775.1	WP_304941151.1
		GCF_001431415.1	WP_057635794.1, WP_057632111.1
		GCF_001431425.1	WP_055766612.1, WP_200911363.1
		GCF_001431465.1	WP_057628009.1, WP_057629699.1, WP_244479105.1
		GCF_001431485.1	WP_245626471.1, WP_057639035.1, WP_152980790.1
		GCF_001431505.1	WP_057639791.1, WP_057641574.1
		GCF_001431525.1	WP_057665047.1, WP_057664416.1, WP_057663555.1
		GCF_001431535.1	WP_057507527.1, WP_057507602.1, WP_057507658.1, WP_057509353.1, WP_057507333.1
		GCF_001431595.1	WP_056932142.1, WP_082595072.1
		GCF_001431625.1	WP_167345303.1, WP_057502734.1, WP_057503849.1, WP_057504088.1
		GCF_001431645.1	WP_057644283.1, WP_057644288.1, WP_057646240.1, WP_057646762.1
		GCF_001431665.1	WP_057495755.1, WP_057496167.1, WP_057497752.1, WP_057498636.1
		GCF_001676385.1	WP_065197955.1, WP_065198595.1, WP_065199672.1, WP_065199955.1
		GCF_001700965.1	WP_062171285.1, WP_062166540.1, WP_062167349.1, WP_062171649.1
		GCF_001704155.1	WP_068848621.1, WP_068850291.1, WP_068851087.1, WP_068853649.1
		GCF_002138415.1	WP_088023506.1, WP_070470375.1, WP_198360852.1, WP_019337685.1, WP_088026785.1
		GCF_002192255.1	WP_087921249.1, WP_198361079.1, WP_087923312.1
		GCF_002205165.1	WP_088432166.1, WP_088434428.1, WP_088434277.1, WP_088435365.1
		GCF_002750975.1	WP_099842144.1, WP_099843299.1, WP_099844677.1
		GCF_002799155.1	WP_182474429.1, WP_100473590.1, WP_100474905.1
		GCF_002799165.1	WP_049429636.1, WP_192840431.1
		GCF_002799245.1	WP_202909044.1, WP_100441317.1, WP_238379936.1
		GCF_002803515.1	WP_100551886.1, WP_100553221.1, WP_100554480.1
		GCF_002893095.1	WP_102945411.1, WP_102945723.1, WP_102946750.1, WP_102947027.1, WP_102944329.1
		GCF_002951995.1	WP_199776820.1, WP_104939786.1
		GCF_003086695.1	WP_108770933.1, WP_108755717.1
		GCF_003086775.1	WP_108745759.1, WP_108746214.1, WP_108746798.1, WP_254051593.1
		GCF_003086795.1	WP_108767451.1, WP_108768218.1, WP_108769014.1, WP_301553966.1, WP_108770315.1
		GCF_003086895.1	WP_108763765.1, WP_108764471.1, WP_108765293.1, WP_254051285.1
		GCF_003205835.1	WP_110710788.1, WP_204353106.1
		GCF_003244875.1	WP_065178988.1, WP_088497174.1, WP_088496820.1, WP_072166880.1
		GCF_003651185.1	WP_121036886.1, WP_121038830.1, WP_121043496.1, WP_121044180.1
		GCF_003751305.1	WP_123728692.1, WP_123729352.1, WP_123730500.1, WP_123731156.1
		GCF_003935715.1	WP_125359687.1, WP_125360062.1, WP_125358368.1, WP_125361284.1
		GCF_003970865.1	WP_126928218.1, WP_185829994.1
		GCF_004346925.1	WP_132808882.1, WP_206138706.1
		GCF_004348115.1	WP_132863176.1, WP_132866194.1
		GCF_004684085.1	WP_135272014.1, WP_167796783.1
		GCF_004920835.1	WP_136639129.1, WP_136639062.1, WP_211195184.1
		GCF_006970445.1	WP_188487291.1, WP_188489759.1
		GCF_006974125.1	WP_185959254.1, WP_142807874.1
		GCF_007667275.1	WP_145477937.1, WP_145478220.1, WP_145479372.1, WP_145479585.1, WP_145481070.1
		GCF_008710035.1	WP_150454761.1, WP_150455213.1, WP_150455983.1, WP_150456058.1
		GCF_009467805.1	WP_017356061.1, WP_136003104.1, WP_153165431.1
		GCF_009496535.1	WP_194269670.1, WP_153189957.1
		GCF_009832905.1	WP_159496111.1, WP_159496463.1, WP_159497551.1, WP_159499061.1
		GCF_013004645.1	WP_012479536.1, WP_057499865.1, WP_057501741.1, WP_057500010.1
		GCF_013185915.1	WP_070206165.1, WP_070206334.1, WP_070207872.1, WP_070209562.1, WP_070206425.1, WP_070208565.1
		GCF_013364355.1	WP_176019401.1, WP_176019946.1, WP_176021343.1
		GCF_013387485.1	WP_176988541.1, WP_176988857.1, WP_176989168.1, WP_176990029.1, WP_176990927.1
		GCF_013464485.1	WP_180867663.1, WP_185752864.1
		GCF_013464915.1	WP_219629720.1, WP_180852504.1
		GCF_014117215.1	WP_182337422.1, WP_182338098.1, WP_182340669.1, WP_182338604.1, WP_182339245.1
		GCF_014621775.1	WP_188325797.1, WP_188326558.1, WP_188324626.1, WP_188325091.1
		GCF_014836545.1	WP_191771028.1, WP_101100491.1, WP_191770199.1, WP_191770554.1
		GCF_016807485.1	WP_203189982.1
		GCF_018612915.1	WP_214900943.1, WP_214903626.1
		GCF_020857975.1	WP_228884554.1, WP_228886629.1, WP_228884218.1
		GCF_021168555.1	WP_231806235.1, WP_231806812.1, WP_231807002.1
		GCF_021202945.1	WP_232146796.1, WP_232149509.1, WP_232151144.1
		GCF_023518235.1	WP_249844662.1, WP_249842187.1, WP_249843212.1
		GCF_023556335.1	WP_250063393.1
		GCF_024519465.1	WP_256776442.1, WP_256777039.1, WP_256774045.1, WP_256775777.1
		GCF_024621935.1	WP_187143983.1, WP_032961465.1, WP_046430681.1, WP_049407574.1
		GCF_024810105.1	WP_259203936.1, WP_259204854.1, WP_259206167.1, WP_259206616.1
		GCF_025642255.1	WP_263176899.1, WP_111186811.1, WP_065182651.1
		GCF_026107455.2	WP_265127509.1, WP_265128113.1, WP_265129278.1
		GCF_027497995.1	WP_269789819.1, WP_269791181.1, WP_269790625.1
		GCF_029543105.1	WP_277762514.1, WP_277762599.1, WP_277762904.1, WP_277763593.1, WP_277763658.1, WP_277763660.1
		GCF_029959395.1	WP_282245143.1, WP_282243720.1, WP_282246746.1, WP_282246975.1, WP_282247127.1
		GCF_029959445.1	WP_282273065.1, WP_282269111.1, WP_282269238.1
		GCF_029960115.1	WP_282295251.1, WP_282298529.1, WP_282294975.1
		GCF_030128875.1	WP_019183478.1, WP_284129254.1, WP_284128206.1, WP_019185541.1
		GCF_030291075.1	WP_286070671.1, WP_286071996.1, WP_286068389.1
		GCF_030549525.1	WP_303637602.1, WP_303638385.1, WP_303636387.1
		GCF_030549615.1	WP_303749290.1, WP_303747028.1, WP_303747818.1
		GCF_030658505.1	WP_005414177.1, WP_305100220.1, WP_197595399.1, WP_305100975.1
		GCF_030711595.1	WP_305805526.1, WP_305805924.1
		GCF_030913365.1	WP_308158078.1, WP_308158083.1, WP_308158220.1, WP_308155291.1
		GCF_900101175.1	WP_049470011.1, WP_049468823.1, WP_074725143.1, WP_164688231.1
		GCF_900186865.1	WP_024956410.1, WP_012479536.1, WP_024956837.1, WP_024956943.1
		GCF_913775725.1	WP_295553464.1, WP_217899746.1
		GCF_913778665.1	WP_295570538.1, WP_295571190.1, WP_249843212.1
		GCF_916618915.1	WP_225763262.1, WP_318780092.1, WP_225763485.1, WP_225764372.1
		GCF_945952405.1	WP_294987827.1, WP_294990489.1
16S_ASV917	d__Bacteria; p__Proteobacteria; c__Gammaproteobacteria; o__Burkholderiales_592522; f__Burkholderiaceae_A_592522; g__Hydrogenophaga_590395; s__Hydrogenophaga intermedia	GCF_000723405.1	WP_009519189.1, WP_009518405.1	Positive (2/2), 100%
		GCF_023715105.1	WP_251708158.1, WP_251709017.1
16S_ASV1034	d__Bacteria; p__Actinobacteriota; c__Actinomycetia; o__Streptomycetales_400645; f__Streptomycetaceae_400641; g__Streptomyces_G_399870; s__	GCF_000717735.1	WP_030207435.1, WP_030208717.1, WP_030212333.1, WP_030213648.1, WP_030222372.1	Positive (44/44), 100%
		GCF_000718455.1	WP_030576814.1, WP_030580300.1, WP_030580755.1, WP_030584779.1, WP_030585243.1
		GCF_000720255.1	WP_037671988.1, WP_037673671.1
		GCF_000761215.1	WP_043497845.1, WP_043498223.1, WP_043498240.1, WP_043503981.1, WP_043504975.1
		GCF_001418565.1	WP_055534903.1
		GCF_001514195.1	WP_062237851.1, WP_062022439.1, WP_062241946.1
		GCF_001514205.1	WP_055633692.1
		GCF_001542625.1	WP_067303035.1, WP_067305570.1, WP_067314437.1
		GCF_001715295.1	WP_069169521.1, WP_069169952.1, WP_069170099.1, WP_175420786.1
		GCF_002082195.1	WP_083102506.1, WP_083107321.1, WP_083108273.1
		GCF_002154375.1	WP_086732605.1, WP_086736107.1, WP_086736418.1, WP_086737021.1, WP_086733420.1
		GCF_002954775.1	WP_232838200.1, WP_105972872.1
		GCF_003325375.1	WP_114054079.1, WP_114054861.1, WP_114055729.1, WP_114056049.1, WP_114056080.1
		GCF_003501885.1	WP_118904366.1, WP_006128571.1, WP_118905066.1, WP_118903833.1
		GCF_003610995.1	WP_109166933.1, WP_109167293.1, WP_109163424.1, WP_109162913.1
		GCF_003674045.1	WP_121803258.1, WP_121799001.1, WP_121799631.1
		GCF_004784465.1	WP_135794363.1, WP_135794533.1, WP_135793326.1
		GCF_005222485.1	WP_127178185.1, WP_127176643.1
		GCF_005280195.1	WP_137299761.1, WP_137301001.1, WP_137301019.1, WP_137301907.1, WP_137304246.1
		GCF_006539185.1	WP_141292255.1, WP_141292616.1, WP_141294515.1, WP_141297493.1, WP_141299377.1
		GCF_013433285.1	WP_171117339.1, WP_171116948.1, WP_171107359.1, WP_332111518.1, WP_180687638.1
		GCF_014203535.1	WP_229889957.1, WP_184820961.1, WP_184821198.1, WP_184821397.1, WP_184825645.1
		GCF_014489615.1	WP_187742163.1, WP_187742305.1, WP_187743186.1, WP_246574800.1, WP_187744123.1
		GCF_014534645.1	WP_188179568.1, WP_188182815.1, WP_188183117.1, WP_188183302.1, WP_188184233.1
		GCF_014649155.1	WP_189414204.1, WP_189414254.1, WP_226535107.1, WP_189422890.1, WP_189424446.1
		GCF_014649535.1	WP_189542448.1, WP_189542760.1, WP_189544924.1
		GCF_014649555.1	WP_030810002.1, WP_191859836.1, WP_010064265.1, WP_073779166.1
		GCF_014649575.1	WP_189364454.1, WP_086701702.1, WP_189365754.1, WP_086705209.1
		GCF_014649995.1	WP_190097122.1, WP_190098846.1, WP_190099197.1, WP_190099263.1
		GCF_014650015.1	WP_193511681.1, WP_313663956.1, WP_184766508.1, WP_193512942.1, WP_184765771.1
		GCF_014650555.1	WP_190030063.1, WP_073795169.1, WP_073796929.1, WP_190031859.1, WP_190032746.1, WP_190032982.1
		GCF_014655595.1	WP_190062278.1, WP_190063351.1, WP_190066879.1
		GCF_014656015.1	WP_191889664.1, WP_191890302.1, WP_167794414.1, WP_093599655.1
		GCF_014656055.1	WP_190216636.1, WP_190216721.1, WP_190217014.1, WP_190217719.1, WP_190218624.1
		GCF_014673495.1	WP_037652686.1, WP_037662357.1, WP_037657890.1, WP_037660125.1, WP_037653916.1
		GCF_017614965.1	WP_208777601.1, WP_208779698.1, WP_208780094.1
		GCF_020010925.1	WP_086754274.1, WP_267299563.1
		GCF_021216675.1	WP_232270295.1, WP_232270493.1, WP_232272036.1, WP_232271141.1
		GCF_021261325.1	WP_232651298.1, WP_232646882.1, WP_232647203.1
		GCF_021462825.1	WP_234514244.1, WP_234515354.1, WP_234517043.1, WP_308283640.1, WP_234519996.1
		GCF_025165795.1	WP_260221672.1, WP_260219190.1, WP_260219624.1
		GCF_028401765.1	WP_272178433.1, WP_272176349.1
		GCF_030294945.1	WP_286251222.1
		GCF_900460065.1	WP_012378883.1, WP_012381903.1, WP_042496161.1, WP_003965363.1
16S_ASV1462	d__Bacteria; p__Proteobacteria; c__Alphaproteobacteria; o__Ferrovibrionales; f__Ferrovibrionaceae; g__Ferrovibrio; s__	GCA_017991315.1	No protein_id found	Positive (8/9), 88%
		GCA_018336035.1	MBS4044855.1, MBS4045449.1, MBS4048562.1
		GCF_002796975.1	WP_290808974.1
		GCF_007197755.1	WP_144257848.1, WP_144258036.1, WP_144258434.1
		GCF_017994015.1	WP_290982378.1, WP_290976763.1
		GCF_019636075.1	WP_291003693.1
		GCF_025869515.1	WP_297686421.1, WP_297690115.1
		GCF_029255545.1	WP_300298414.1
		GCF_937960835.1	WP_298725918.1, WP_298728608.1
16S_ASV1614	d__Bacteria; p__Proteobacteria; c__Alphaproteobacteria; o__Dongiales; f__Dongiaceae; g__Dongia_507335; s__Dongia sp000620685	GCA_013822765.1	MBA4098735.1, MBA4099047.1	Positive (9/10), 90%
		GCA_016183985.1	MBI2256202.1
		GCA_016712715.1	No protein_id found
		GCA_016794075.1	MBL9035856.1, MBL9035179.1
		GCA_016794165.1	MBL8707985.1
		GCF_003574735.1	WP_119301586.1
		GCF_004363235.1	WP_133611736.1
		GCF_936916975.1	WP_298683027.1, WP_298683327.1, WP_298689683.1
		GCF_945906275.1	WP_303977012.1
16S_ASV1642	d__Bacteria; p__Proteobacteria; c__Alphaproteobacteria; o__Sphingomonadales; f__Sphingomonadaceae; g__Sphingopyxis; s__	GCA_002733865.1	PHR15792.1, PHR18430.1	Positive (73/77), 95%
		GCA_002842935.1	PKP99031.1
		GCA_003241685.1	PZQ23124.1
		GCA_012035435.1	No protein_id found
		GCA_013821905.1	MBA3939956.1, MBA3942413.1
		GCA_013823985.1	MBA4305357.1, MBA4305622.1
		GCA_013911715.1	No protein_id found
		GCA_016463225.1	MBJ7441238.1, MBJ7441321.1, MBJ7441995.1, MBJ7442011.1, MBJ7442372.1, MBJ7442445.1
		GCA_016793775.1	MBL8652327.1, MBL8649428.1
		GCA_017309275.1	MBN8844964.1, MBN8845032.1
		GCA_017745175.1	No protein_id found
		GCA_018823905.1	MBU1823903.1, MBU1824564.1, MBU1826786.1
		GCA_020160755.1	MCA0210604.1
		GCA_020850455.1	No protein_id found
		GCA_026125835.1	MCW5647789.1
		GCA_030145715.1	MDK2762085.1, MDK2762132.1
		GCA_030655355.1	MDO9361947.1, MDO9362200.1
		GCF_000013985.1	WP_011542431.1
		GCF_000756375.1	WP_037518233.1
		GCF_000756385.1	WP_037556707.1
		GCF_000763945.1	WP_033075507.1
		GCF_000803645.1	WP_039573654.1, WP_081997295.1, WP_039575327.1, WP_039575750.1, WP_228383742.1
		GCF_001278035.1	WP_053553478.1, WP_053554144.1, WP_053554755.1, WP_053555247.1, WP_081799113.1
		GCF_001307295.1	WP_054587010.1, WP_054587253.1
		GCF_001314325.1	WP_054724538.1, WP_054727887.1
		GCF_001427105.1	WP_056369681.1, WP_056369228.1, WP_235534257.1, WP_056371542.1, WP_156377347.1
		GCF_001468225.1	WP_058537171.1, WP_058537536.1, WP_082639953.1
		GCF_001468265.1	WP_058816807.1, WP_082660336.1
		GCF_001468285.1	WP_058806882.1, WP_058807456.1
		GCF_001468395.1	WP_058457217.1
		GCF_001468465.1	WP_058803225.1, WP_058804191.1
		GCF_001591045.1	WP_156482941.1, WP_067106253.1, WP_218000122.1
		GCF_001598815.1	WP_058811914.1, WP_082813424.1
		GCF_001830555.1	WP_293643809.1, WP_293646528.1, WP_293648270.1
		GCF_001984035.1	WP_077030361.1, WP_077031540.1
		GCF_001990265.1	WP_077146339.1, WP_077147437.1, WP_077147980.1
		GCF_002205635.1	WP_088474213.1, WP_088473114.1
		GCF_002205675.1	WP_088439177.1, WP_088440830.1, WP_088441661.1
		GCF_002277025.1	WP_095386488.1, WP_095388156.1
		GCF_002454115.1	WP_293699748.1, WP_293698233.1, WP_293697357.1
		GCF_002993885.1	WP_105997805.1, WP_106000868.1
		GCF_003609835.1	WP_120218771.1
		GCF_003797775.2	WP_187140229.1
		GCF_004795895.1	WP_136173659.1, WP_136174124.1, WP_136175357.1
		GCF_005502465.1	WP_137754252.1
		GCF_005503165.1	WP_137868920.1, WP_137900213.1
		GCF_005503215.1	WP_137892518.1, WP_137893434.1, WP_137889787.1
		GCF_005503695.1	WP_137871068.1
		GCF_011762125.1	WP_166938289.1, WP_166939497.1, WP_166944956.1
		GCF_011926545.1	WP_167918744.1, WP_342449889.1
		GCF_012274265.1	WP_168452262.1
		GCF_012979535.1	WP_169943511.1
		GCF_013410105.1	WP_179499179.1, WP_179499520.1, WP_179499706.1
		GCF_014199295.1	WP_184097110.1, WP_184097212.1
		GCF_014207235.1	WP_184647758.1, WP_184648142.1
		GCF_014595975.1	WP_188235721.1
		GCF_014873485.1	WP_192646365.1, WP_225940714.1, WP_225940925.1, WP_225940935.1
		GCF_015475875.1	WP_194953464.1, WP_324187644.1
		GCF_016463645.1	WP_294031027.1, WP_294029612.1, WP_294032364.1
		GCF_016704835.1	WP_293843592.1
		GCF_016793825.1	WP_294038375.1, WP_294037147.1
		GCF_018682675.1	WP_215353437.1
		GCF_019078745.1	WP_217373206.1, WP_217373532.1, WP_062900467.1
		GCF_019459305.1	WP_293973021.1, WP_293971116.1, WP_293967204.1, WP_293969505.1
		GCF_019793235.1	WP_222137279.1
		GCF_020687785.1	WP_227690159.1, WP_227691274.1
		GCF_022024275.1	WP_237838565.1, WP_237835929.1
		GCF_022701295.1	WP_242776919.1, WP_347567143.1
		GCF_023197165.1	WP_248457772.1, WP_248459858.1
		GCF_023822045.1	WP_062178277.1
		GCF_024628865.1	WP_257549141.1, WP_257551115.1, WP_257545514.1
		GCF_025244705.1	WP_260581325.1
		GCF_025869345.1	WP_297661123.1, WP_297663029.1
		GCF_900078365.1	WP_295323541.1, WP_295323591.1, WP_295325440.1, WP_295322098.1
		GCF_900108295.1	WP_093512292.1, WP_093511814.1, WP_093509202.1
		GCF_900168005.1	WP_281250932.1, WP_079638161.1, WP_079638332.1
		GCF_900188185.1	WP_089217370.1
16S_ASV2776	d__Bacteria; p__Bacteroidota; c__Bacteroidia; o__Sphingobacteriales; f__Sphingobacteriaceae; g__Sphingobacterium; s__	GCA_019114715.1	No protein_id found	Positive (87/89), 98%
		GCA_019115805.1	HIY74801.1, HIY77168.1
		GCA_029239355.1	MDF2479170.1, MDF2477340.1
		GCA_031253985.1	MDR0262173.1, MDR0265748.1
		GCA_031277685.1	MDR2269451.1, MDR2275857.1, MDR2273262.1, MDR2270234.1
		GCA_031277715.1	MDR2282363.1
		GCF_000143765.1	WP_002992995.1, WP_002999635.1, WP_037461043.1
		GCF_000416985.1	WP_021068502.1, WP_021072035.1, WP_021072097.1
		GCF_000747525.1	WP_038698156.1, WP_038698826.1, WP_038700758.1, WP_038701086.1
		GCF_000757725.1	WP_037494090.1, WP_037502545.1, WP_037502967.1, WP_037503495.1
		GCF_000814685.1	No protein_id found
		GCF_000988325.1	WP_046676291.1, WP_046675613.1
		GCF_001586775.1	WP_066751563.1, WP_066753308.1
		GCF_002000245.1	WP_077433073.1, WP_077437011.1
		GCF_002245855.1	WP_277711725.1, WP_094258894.1, WP_094256546.1
		GCF_002420705.1	WP_293906923.1, WP_293901808.1
		GCF_002500745.1	WP_293954605.1, WP_293952750.1
		GCF_002933815.1	WP_104381582.1, WP_104383389.1
		GCF_002980525.1	WP_105716006.1, WP_105716424.1, WP_105717078.1
		GCF_002980575.1	WP_105724118.1, WP_105727247.1
		GCF_003054045.1	WP_108158229.1, WP_108158777.1, WP_108158880.1, WP_108159876.1, WP_108160839.1
		GCF_003071065.1	WP_108632928.1, WP_108633857.1, WP_108634193.1
		GCF_003076635.1	WP_116774379.1, WP_116775706.1
		GCF_003610355.1	WP_120259276.1, WP_120258784.1, WP_120258850.1
		GCF_003627955.1	WP_121126063.1, WP_121126135.1
		GCF_004208525.1	WP_130140829.1, WP_130140899.1, WP_130142133.1
		GCF_004342685.1	WP_132778341.1, WP_132778364.1
		GCF_004363245.1	WP_133583765.1, WP_133585966.1
		GCF_004364125.1	WP_133640399.1, WP_133640651.1, WP_133641163.1
		GCF_004526235.1	WP_134776629.1, WP_209023072.1
		GCF_005048855.1	WP_136903108.1, WP_136903165.1
		GCF_005049105.1	WP_136820390.1, WP_136822116.1
		GCF_006476045.1	WP_140939668.1
		GCF_007830445.1	WP_145328671.1, WP_070567531.1, WP_075994852.1
		GCF_008124885.1	WP_148907536.1, WP_148907539.1, WP_148907980.1, WP_148909448.1, WP_148909841.1
		GCF_008180195.1	WP_148919280.1, WP_222867794.1
		GCF_008274825.1	WP_149524314.1, WP_149525385.1, WP_149526002.1
		GCF_008520265.1	WP_149914127.1, WP_149914900.1
		GCF_009557615.1	WP_153511393.1, WP_153511942.1
		GCF_009660355.1	WP_153848651.1, WP_153845811.1
		GCF_009733535.1	WP_156308794.1, WP_156309288.1
		GCF_009768885.1	WP_160367352.1, WP_160367779.1
		GCF_009829075.1	WP_317163277.1, WP_159635893.1, WP_159636196.1
		GCF_009829085.1	WP_317163795.1, WP_160069355.1, WP_160068299.1, WP_160068327.1
		GCF_011007365.1	WP_164111321.1, WP_164111868.1, WP_164112295.1
		GCF_011030405.1	WP_163874273.1, WP_163875231.1
		GCF_011043525.1	WP_165318861.1
		GCF_011043555.1	WP_165293345.1, WP_165295475.1
		GCF_011046555.1	WP_103907559.1, WP_103905323.1
		GCF_011316935.1	WP_166332967.1, WP_166333739.1, WP_166335797.1
		GCF_013167215.1	WP_172393968.1, WP_172394016.1, WP_172394691.1
		GCF_013179575.1	WP_172391530.1, WP_172389325.1, WP_172389934.1
		GCF_014653155.1	WP_189626430.1, WP_189627246.1
		GCF_014692495.1	WP_190301963.1, WP_190302502.1, WP_262891418.1
		GCF_014692505.1	WP_190307405.1, WP_190309747.1
		GCF_014692515.1	WP_190992482.1, WP_190992533.1, WP_190994354.1
		GCF_014692525.1	WP_190313475.1, WP_190314551.1, WP_190315242.1
		GCF_015209965.1	WP_196938916.1, WP_196940593.1, WP_196940726.1
		GCF_015210005.1	WP_196933940.1
		GCF_016724845.1	WP_003012199.1, WP_003006533.1
		GCF_016725325.1	WP_201680313.1, WP_201680752.1
		GCF_016746095.1	WP_202104299.1
		GCF_017908035.1	WP_210356188.1
		GCF_017942165.1	WP_353547773.1, WP_353545917.1
		GCF_019969845.1	WP_223585042.1, WP_223585324.1, WP_223578466.1
		GCF_020295405.1	WP_225552314.1, WP_225554823.1, WP_317197569.1
		GCF_020687765.1	WP_227693361.1, WP_227694748.1, WP_227695689.1
		GCF_021442025.1	WP_234509377.1, WP_234510686.1
		GCF_022627575.1	WP_241790776.1, WP_241790800.1, WP_241791222.1
		GCF_023273895.1	WP_248755549.1, WP_094772441.1, WP_248753610.1, WP_248753922.1
		GCF_023554555.1	WP_249990666.1, WP_249991055.1, WP_249991948.1
		GCF_024296865.1	WP_236736444.1, WP_254530057.1, WP_254527278.1, WP_254527571.1
		GCF_025961315.1	WP_132768583.1, WP_132768013.1, WP_132769255.1, WP_132770284.1
		GCF_026711005.1	WP_268228778.1
		GCF_027627455.1	WP_270087668.1, WP_270088565.1
		GCF_028736175.1	WP_274269471.1, WP_274265525.1, WP_274265688.1, WP_274266894.1
		GCF_029542085.1	WP_282254712.1, WP_282255588.1
		GCF_030325625.1	WP_286587451.1, WP_286588475.1
		GCF_030503615.1	WP_301992493.1, WP_301993176.1
		GCF_030818895.1	WP_307185621.1, WP_307186519.1
		GCF_031286695.1	WP_309363173.1, WP_309360160.1
		GCF_900102835.1	WP_236736444.1, WP_093096044.1, WP_093096771.1, WP_093097242.1
		GCF_900116225.1	WP_093363858.1, WP_093365840.1
		GCF_900163865.1	WP_086946834.1, WP_086948809.1
		GCF_900168125.1	WP_079640581.1, WP_079640824.1, WP_079643115.1
		GCF_900177625.1	WP_085472483.1
		GCF_900457465.1	WP_112373457.1, WP_112376560.1
		GCF_901472535.1	WP_232046723.1, WP_138092412.1
		GCF_901482695.1	WP_028070120.1, WP_028068601.1
16S_ASV3645	d__Bacteria; p__Bacteroidota; c__Bacteroidia; o__Sphingobacteriales; f__Sphingobacteriaceae; g__Sphingobacterium; s__	GCA_019114715.1	No protein_id found	Positive (87/89), 98%
		GCA_019115805.1	HIY74801.1, HIY77168.1
		GCA_029239355.1	MDF2479170.1, MDF2477340.1
		GCA_031253985.1	MDR0262173.1, MDR0265748.1
		GCA_031277685.1	MDR2269451.1, MDR2275857.1, MDR2273262.1, MDR2270234.1
		GCA_031277715.1	MDR2282363.1
		GCF_000143765.1	WP_002992995.1, WP_002999635.1, WP_037461043.1
		GCF_000416985.1	WP_021068502.1, WP_021072035.1, WP_021072097.1
		GCF_000747525.1	WP_038698156.1, WP_038698826.1, WP_038700758.1, WP_038701086.1
		GCF_000757725.1	WP_037494090.1, WP_037502545.1, WP_037502967.1, WP_037503495.1
		GCF_000814685.1	No protein_id found
		GCF_000988325.1	WP_046676291.1, WP_046675613.1
		GCF_001586775.1	WP_066751563.1, WP_066753308.1
		GCF_002000245.1	WP_077433073.1, WP_077437011.1
		GCF_002245855.1	WP_277711725.1, WP_094258894.1, WP_094256546.1
		GCF_002420705.1	WP_293906923.1, WP_293901808.1
		GCF_002500745.1	WP_293954605.1, WP_293952750.1
		GCF_002933815.1	WP_104381582.1, WP_104383389.1
		GCF_002980525.1	WP_105716006.1, WP_105716424.1, WP_105717078.1
		GCF_002980575.1	WP_105724118.1, WP_105727247.1
		GCF_003054045.1	WP_108158229.1, WP_108158777.1, WP_108158880.1, WP_108159876.1, WP_108160839.1
		GCF_003071065.1	WP_108632928.1, WP_108633857.1, WP_108634193.1
		GCF_003076635.1	WP_116774379.1, WP_116775706.1
		GCF_003610355.1	WP_120259276.1, WP_120258784.1, WP_120258850.1
		GCF_003627955.1	WP_121126063.1, WP_121126135.1
		GCF_004208525.1	WP_130140829.1, WP_130140899.1, WP_130142133.1
		GCF_004342685.1	WP_132778341.1, WP_132778364.1
		GCF_004363245.1	WP_133583765.1, WP_133585966.1
		GCF_004364125.1	WP_133640399.1, WP_133640651.1, WP_133641163.1
		GCF_004526235.1	WP_134776629.1, WP_209023072.1
		GCF_005048855.1	WP_136903108.1, WP_136903165.1
		GCF_005049105.1	WP_136820390.1, WP_136822116.1
		GCF_006476045.1	WP_140939668.1
		GCF_007830445.1	WP_145328671.1, WP_070567531.1, WP_075994852.1
		GCF_008124885.1	WP_148907536.1, WP_148907539.1, WP_148907980.1, WP_148909448.1, WP_148909841.1
		GCF_008180195.1	WP_148919280.1, WP_222867794.1
		GCF_008274825.1	WP_149524314.1, WP_149525385.1, WP_149526002.1
		GCF_008520265.1	WP_149914127.1, WP_149914900.1
		GCF_009557615.1	WP_153511393.1, WP_153511942.1
		GCF_009660355.1	WP_153848651.1, WP_153845811.1
		GCF_009733535.1	WP_156308794.1, WP_156309288.1
		GCF_009768885.1	WP_160367352.1, WP_160367779.1
		GCF_009829075.1	WP_317163277.1, WP_159635893.1, WP_159636196.1
		GCF_009829085.1	WP_317163795.1, WP_160069355.1, WP_160068299.1, WP_160068327.1
		GCF_011007365.1	WP_164111321.1, WP_164111868.1, WP_164112295.1
		GCF_011030405.1	WP_163874273.1, WP_163875231.1
		GCF_011043525.1	WP_165318861.1
		GCF_011043555.1	WP_165293345.1, WP_165295475.1
		GCF_011046555.1	WP_103907559.1, WP_103905323.1
		GCF_011316935.1	WP_166332967.1, WP_166333739.1, WP_166335797.1
		GCF_013167215.1	WP_172393968.1, WP_172394016.1, WP_172394691.1
		GCF_013179575.1	WP_172391530.1, WP_172389325.1, WP_172389934.1
		GCF_014653155.1	WP_189626430.1, WP_189627246.1
		GCF_014692495.1	WP_190301963.1, WP_190302502.1, WP_262891418.1
		GCF_014692505.1	WP_190307405.1, WP_190309747.1
		GCF_014692515.1	WP_190992482.1, WP_190992533.1, WP_190994354.1
		GCF_014692525.1	WP_190313475.1, WP_190314551.1, WP_190315242.1
		GCF_015209965.1	WP_196938916.1, WP_196940593.1, WP_196940726.1
		GCF_015210005.1	WP_196933940.1
		GCF_016724845.1	WP_003012199.1, WP_003006533.1
		GCF_016725325.1	WP_201680313.1, WP_201680752.1
		GCF_016746095.1	WP_202104299.1
		GCF_017908035.1	WP_210356188.1
		GCF_017942165.1	WP_353547773.1, WP_353545917.1
		GCF_019969845.1	WP_223585042.1, WP_223585324.1, WP_223578466.1
		GCF_020295405.1	WP_225552314.1, WP_225554823.1, WP_317197569.1
		GCF_020687765.1	WP_227693361.1, WP_227694748.1, WP_227695689.1
		GCF_021442025.1	WP_234509377.1, WP_234510686.1
		GCF_022627575.1	WP_241790776.1, WP_241790800.1, WP_241791222.1
		GCF_023273895.1	WP_248755549.1, WP_094772441.1, WP_248753610.1, WP_248753922.1
		GCF_023554555.1	WP_249990666.1, WP_249991055.1, WP_249991948.1
		GCF_024296865.1	WP_236736444.1, WP_254530057.1, WP_254527278.1, WP_254527571.1
		GCF_025961315.1	WP_132768583.1, WP_132768013.1, WP_132769255.1, WP_132770284.1
		GCF_026711005.1	WP_268228778.1
		GCF_027627455.1	WP_270087668.1, WP_270088565.1
		GCF_028736175.1	WP_274269471.1, WP_274265525.1, WP_274265688.1, WP_274266894.1
		GCF_029542085.1	WP_282254712.1, WP_282255588.1
		GCF_030325625.1	WP_286587451.1, WP_286588475.1
		GCF_030503615.1	WP_301992493.1, WP_301993176.1
		GCF_030818895.1	WP_307185621.1, WP_307186519.1
		GCF_031286695.1	WP_309363173.1, WP_309360160.1
		GCF_900102835.1	WP_236736444.1, WP_093096044.1, WP_093096771.1, WP_093097242.1
		GCF_900116225.1	WP_093363858.1, WP_093365840.1
		GCF_900163865.1	WP_086946834.1, WP_086948809.1
		GCF_900168125.1	WP_079640581.1, WP_079640824.1, WP_079643115.1
		GCF_900177625.1	WP_085472483.1
		GCF_900457465.1	WP_112373457.1, WP_112376560.1
		GCF_901472535.1	WP_232046723.1, WP_138092412.1
		GCF_901482695.1	WP_028070120.1, WP_028068601.1
16S_ASV4198	d__Bacteria; p__Myxococcota_A_473307; c__Polyangia_463783; o__Polyangiales; f__Polyangiaceae; g__Chondromyces; s__	GCF_000601485.1	WP_044245191.1	Positive (2/2), 100%
		GCF_001189295.1	WP_050429919.1
16S_ASV4368	d__Bacteria; p__Bacteroidota; c__Bacteroidia; o__Cytophagales; f__Spirosomaceae; g__Dyadobacter_906144; s__Dyadobacter soli	GCF_900101885.1	WP_090148550.1, WP_090154433.1, WP_090156435.1, WP_090156509.1	Positive

## Sheet: Data set S4
Data set S4. ASVs of AOA MnKat gene sequences amplified from the rhizosphere and bulk soils of pepper and ginseng plants.
ASV ID	mnkat_cluster	Seqeunce	Clade	Pepper plant																			Ginseng plant
				60-year-old									90-year-old										4-year-old									6-year-old
				Bulk				Rhizosphere					Bulk					Rhizosphere					Bulk			Rhizosphere						Bulk			Rhizosphere
				B60-2	B60-3	B60-4	B60-5	R60-1	R60-2	R60-3	R60-4	R60-5	B90-1	B90-2	B90-3	B90-4	B90-5	R90-1	R90-2	R90-3	R90-4	R90-5	4Y-B-1	4Y-B-2	4Y-B-3	4Y-R-1	4Y-R-2	4Y-R-3	4Y-R-5	4Y-R-6	4Y-R-7	6Y-B-1	6Y-B-2	6Y-B-3	6Y-R-1	6Y-R-2	6Y-R-3	6Y-R-4	6Y-R-5	6Y-R-6	6Y-R-7	6Y-R-8
mnkat_AVS14	-	ACTCATTTCTACAACTATCAATATGCTCTTGGACGGCTCTGCTACTTCATCTTCCACGAAGGTTGTCGATCCGAATTCACTGCCCCTTGCCAACGCACTTGACGGAAGCGGTAATATTCACCATTATCTGGTTGCAGCGCAAAGCTCCCGGCCAGTCGATGCAGCAGGCAATCCTTGGAGTGCATTGTATGTCTATGATAGCGGCAATCTTGTTCTCAATCTTCTCTACAACC	SR1-like	0	4341	11	961	16	0	11	4	0	0	0	0	0	81	50	0	544	62	8	0	543	0	0	0	196	0	0	0	0	0	0	0	0	0	0	14	0	0	0
mnkat_AVS142	cluster1	GCTCGTTGCAAACACACTAAATGCGCTATTGGATGGTTCATCGTCAAATAGTAGTGAGGATCCGGATTCGCTGCCACTTGCAAATGCGTTGGACGGCAAGGGTGAAATCCACCATTTTCTGGTAGCTGCTCAGAGTGCAAGACCTGTAGACGCGGCAGGCAATCCCTGGTCTGCTTTGTATGTATATGATAGCGGCAACCTTGTATTGAATCTGCTCTACAACT		0	0	0	0	52	0	0	0	0	0	0	0	0	0	0	0	0	0	0	0	0	0	0	46	0	0	0	0	0	0	0	0	0	0	0	0	0	0	0
mnkat_AVS62		GCTCGTTGCAAACACACTAAATGCGCTACTGGATGGTTCATCGTCAAATAGTAGTGAGGATCCGGATTCGCTGCCACTTGCAAATGCGTTGGACGGCAAGGGTGAAATCCACCATTTTCTGGTAGCTGCTCAGAGTGCAAGACCTGTAGACGCGGCAGGCAATCCCTGGTCTGCTTTGTATGTATATGATAGCGGCAACCTTGTATTGAATCTGCTCTACAACT		0	0	0	0	0	0	0	0	0	0	0	0	0	0	0	0	0	0	0	0	561	0	0	0	17	0	0	0	0	0	0	0	0	0	0	0	0	0	0
mnkat_AVS24	-	GCTTATCGCGACAACTATCAACATGTTGCTCGACGGCGCATCTGCAGGGACGCCTGACCAGCCCGATACCCTGCCGCTCAAAAATGCTCTCAATGGCGACGGCAATATCCACCATTTCCTTGTGGCAGCACAGAGCTCCCGCCCGGTTGATGCAGCTGGCAATCCATGGTCGGCGCTCTATGTCTATGACAGCGGCAATTTGGTGTTGAATCTGCTCTACAACC		0	0	0	0	0	0	0	0	0	0	0	0	0	0	0	0	0	0	0	0	1975	0	0	11	28	0	0	0	46	88	0	0	0	0	0	520	0	0	0
mnkat_AVS4	cluster2	GCTTATCGCGACGACCATCAATATGTTGCTCGACGGCGCATCTGCTGGGACGCCCGGCCAGCCCGATACCCTGCCACTCAAAAATGCTCTCAATGGCGACGGCAATATCCACCATTTCCTTGTGGCGGCTCAGAGCTCCCGCCCAGTTGATGCAGCTGGCAATCCATGGTCGGCGCTCTATGTCTATGATAGCGGTAATCTGGTGTTGAATCTGCTCTACAACC		0	0	0	0	86	0	0	0	0	0	0	0	0	148	0	0	29	0	0	0	49127	0	5	0	0	0	0	0	79	5213	0	0	0	0	0	0	0	0	0
mnkat_AVS6		GCTTATCGCGACGACCATCAATATGTTGCTCGACGGCGCATCTGCTGGGACGCCCGGCCAGCCCGATACCCTGCCACTCAAAAATGCTCTCAATGGCGACGGCAATATCCACCATTTCCTTGTGGCGGCTCAGAGCTCCCGCCCAGTTGATGCAGCGGGCAATCCATGGTCGGCGCTCTATGTCTATGATAGCGGTAATCTGGTGTTGAATCTGCTCTACAACC		0	0	0	0	52	0	0	0	0	0	0	0	0	85	0	6	0	0	0	0	11660	1432	0	0	0	0	0	0	94	1470	0	0	0	80	0	160	21	0	0
mnkat_AVS123		GCTTATTGCGACGACCATCAATATGTTGCTCGACGGCGCATCTGCTGGGACGCCCGGCCAGCCCGATACCCTGCCACTCAAAAATGCTCTCAATGGCGACGGCAATATCCACCATTTCCTTGTGGCGGCTCAGAGCTCCCGCCCAGTTGATGCAGCGGGCAATCCATGGTCGGCGCTCTATGTCTATGATAGCGGTAATCTGGTGTTGAATCTGCTCTACAACC		0	0	0	0	0	0	0	0	0	0	0	0	0	0	0	0	0	0	0	0	0	0	0	0	0	0	0	0	0	143	0	0	0	0	0	0	0	0	0
mnkat_AVS52	-	ACAAATTACGAATACCATCAATGTACTCCTAGAAGGGGCATCTAAAAATTCAAACCAACCAGATGAACTGCCTTTATCTATAGCACTTGATTCACCAAATATACATCACTTTTTAGTAGCAGGACAAAGTGCAAGACCAGTAGATGCTGCTGGAAATCCATGGTCAGCTTCTTACGTTTATGATAGTGGAAATCTTGTTTTAAACATGATTTATAATT	Unclassified Nitrososphaerota	0	0	0	0	0	0	0	0	0	0	0	0	0	0	0	0	0	0	0	0	759	0	0	0	0	0	0	0	0	0	0	0	0	0	0	0	0	0	0
mnkat_AVS174	-	ACAAATAACAAATACGATTAATGTATTGCTAGAAGGAGCTTCTACAAATTCAAATCAACCAAATGAATTGCTGCCTTTATCTGTAGCGCTTGATTCACCAAATATTCATCACTTTTTGGTAGCAGCACAAAGTGCAAGACCAGTAGATGCTGCTGGAAATCCATGGTCAGCTTCCTATGTCTATGATAGTGGAAATCTTGTTTTAAATATGCTTTATAATT		0	0	0	0	0	0	0	0	0	0	0	0	0	0	0	0	0	0	0	0	0	0	0	14	0	0	0	0	0	0	0	0	0	0	0	0	0	0	0
mnkat_AVS23	-	ACAAATTACAAATACCATCAATATGTTGTTGGAAGGTGCATCATCAACATCGAGTCAACCAAATGACTTGCCGTTGTCGGTGGCATTGGATTCACCAAACATTCATCACTTTCTTGTTGCAGCCCAAAGCGCAAGACCTGTCGACGCGGCAGGAAATCCATGGACAGCTAGCTATGTATACGATAGTGGTAATTTAGTGCTAAACATGTTATACAATC	Ga9.2-like	0	0	0	0	34	0	0	0	0	0	0	0	0	0	0	0	4	0	0	0	11	2634	0	0	0	0	0	0	0	0	0	0	0	0	0	0	0	0	0
mnkat_AVS94	-	GCAGATTACAAATACTATTAACATGCTTCTCGAAGGAGCGTCTGATCCAAGCACTCAGCCAAATGAATTGCCCTTGGCAATTTCCCTAGACTCACCAAACATACATCATTTTTTAGTTGCAGCCCAAAGCGCTAGGCCCGTAGATGCAGCAGGAAATCCATGGTCCGGTGCTTACGTGTATGACAGTGGTAATCTTGTCTTGAATATGTTGTATAACC		0	0	0	0	226	0	0	0	0	0	0	0	0	17	0	0	0	0	0	0	0	0	0	0	0	0	0	0	0	0	0	0	0	0	0	0	0	0	0
mnkat_AVS41	-	ACAGATTACAAATACTATTAACATGCTGCTCGAAGGAGCGTCTGAGCCAAGCACTCAACCAAATGAATTGCCCCTCGCAGTTGCATTAGACTCTCCAAACATCCATCACTTTCTAGTTGCAGCCCAAAGTGCTAGACCCGTAGATGCGGCTGGAAATCCTTGGTCTGGTGCGTATGTATACGATAGTGGAAATCTTGTTTTGAATATGTTGTACAACC		0	0	0	0	0	0	0	0	0	0	0	0	0	0	0	0	4	0	0	0	1158	0	0	0	0	0	0	0	0	0	0	0	0	0	0	0	0	0	0
mnkat_AVS175	-	ACAAATTACAAATACTATCAACATGTTGCTTGAAGGGGCCTCTGAGCCAAGCAAGCAACCAAACGATTTACCCCTAGCAGTAGCACTTGACTCGCCAAATATTCATCATTTCCTAGTTGCAGCACAAAGTGCAAGGCCAGTAGATGCAGCGGGTAATCCGTGGTCAGGAGCTTATGTATACGACAGTGGCAATCTTGTTTTGAATATGCTCTACAATC		0	0	0	0	0	0	0	0	0	0	0	0	0	6	0	0	0	0	0	0	0	0	0	0	0	0	0	0	0	0	0	0	0	0	0	0	0	0	0
mnkat_AVS132	-	ACAAATTACAAATACTATCAACATGTTGCTTGAGGGAGCCTCTGAGCCAAGCAAGCAACCAAACGATTTACCCCTAGCAGTCGCACTTGATTCGCCAAATATTCATCATTTTCTAGTTGCAGCACAAAGTGCGAGGCCAGTAGATGCGGCAGGTAATCCATGGTCTGGAGCTTATGTATACGACAGTGGCAATCTTGTCTTGAACATGCTCTACAATC		0	94	0	0	0	8	0	0	0	0	0	0	0	0	0	0	0	0	0	0	0	0	0	17	0	0	0	0	0	0	0	0	0	0	0	0	0	0	0
mnkat_AVS26	Clsuter3	GCAGATTACAAACACCATCAACATGCTGCTGGAAGGCGCGTCGCCAGCAAGCCAGCAGCCAAACGACTTGCCCCTGTCAGTCGCTCTGAATTCGCCAAACATACACCACTTTTTAGTTGCGGCCCAAAGCGCAAGGCCCGTGGATGCCGCGGGAAATCCGTGGTCGGCCAGCTATGTGTATGACAGCGGCAACTTGGTGCTAAACATGCTGTACAACC		164	0	0	1329	0	0	34	17	0	0	0	0	733	0	0	0	0	0	9	0	0	0	0	0	0	0	0	0	0	0	0	0	0	0	0	0	0	0	0
mnkat_AVS47		GCAGATTACAAATACCATTAACATGCTGCTGGAAGGCGCGTCGCCGACAAGCCAGCAGCCAAACGACTTGCCCCTGTCAGTTGCTCTGAATTCGCCAAACATACACCACTTTTTAGTTGCGGCCCAAAGCGCAAGGCCCGTGGATGCCGCGGGAAATCCGTGGTCGGCCAGCTATGTGTATGACAGCGGCAACTTGGTGCTAAACATGCTGTACAACC		0	0	11	0	0	0	19	14	0	0	103	0	734	0	0	0	0	0	0	0	0	0	0	0	0	0	0	0	0	0	0	0	0	0	0	0	0	0	0
mnkat_AVS19	-	GCAGATTACAAATACCATCAACATGCTGCTGGAAGGCGCGTCGCCAACAAGCCAGCAACCAAACGACCTGCCCCTGTCAGTTGCTCTTGATTCGCCAAACATACACCACTTTTTGGTCGCGGCACAAAGCGCGAGGCCCGTGGATGCCGCGGGAAATCCGTGGTCGGCCAGCTATGTGTACGACAGCGGCAACTTGGTGCTAAACATGCTGTACAACT		368	650	12	0	0	0	95	60	30	0	871	0	795	0	142	204	17	165	12	0	0	0	0	0	0	0	0	0	0	0	0	0	0	0	0	0	0	0	0
mnkat_AVS64	-	ACAGATTACAAATACCATCAACATGCTGCTGGAAGGCGCGTCGCCGGCAAGTCAGCAGCCAAACGACCTGCCACTGTCAGTTGCTCTGGATTCTCCAAACATACACCACTTTTTGGTCGCGGCCCAAAGCGCAAGGCCCGTGGATGCCGCCGGAAATCCGTGGTCGGCCAGCTATGTGTACGACAGCGGCAACTTGGTGCTAAACATGCTGTACAACC		512	0	0	0	0	0	0	0	0	0	0	0	0	0	0	0	0	0	0	0	0	0	0	0	0	0	0	0	0	0	0	0	0	0	0	0	0	0	0
mnkat_AVS33	cluster4	GCAGGTGACAAACACAATCAACATGCTGCTAGAAGGCGCATCAAGGCCGAGCCAGCCAAACGACCTGCCACTGTCCGTTGCGCTGGACTCGCCCAACATTCACCATTTCCTTGTTGCAGGCCAAAGCGCAAGGCCAGTAGACGCTGCAGGAAATCCTTGGACTGCAAGTTATGTCTATGATAGTGGCAACTTGGTTCTGAACATGATATACAACC		227	56	0	1056	0	0	25	43	69	0	0	0	161	2	0	66	0	0	0	0	0	0	0	0	0	0	0	0	0	0	0	0	0	0	0	0	0	0	0
mnkat_AVS57		GCAGGTGACAAACACAATCAACATGCTGCTAGAAGGCGCATCAAGGCCGAGCCAGCCAAACGACCTGCCACTGTCCGTTGCGCTGGACTCGCCGAACATTCACCATTTCCTTGTTGCAGGCCAAAGCGCAAGGCCAGTAGACGCTGCAGGAAATCCTTGGACTGCAAGTTATGTCTATGATAGTGGCAACTTGGTTCTGAACATGATATACAACC		0	0	0	638	0	0	0	0	0	0	0	0	0	0	0	54	0	0	0	0	0	0	0	0	0	0	0	0	0	0	0	0	0	0	0	0	0	0	0
mnkat_AVS13	Cluster5	GCAGGTTGCAAATACAATCAATATGCTGCTGGAAGGCGCGTCGCCGGCAAGCCGGCAACCTAATGACCTTCCACTGTCGGTTGCTCTGGATTCGCCAAACATACACCACTTTTTGGTCGCGGCCCAAAGCGCAAGGCCGGTAGATGCCGCGGGAAACCCTTGGTCTGCCAGCTACGTGTATGACAGCGGCAACTTGGTGCTGAACATGCTGTACAACT		806	1169	12	100	0	0	16	0	0	0	1033	0	3105	0	112	122	30	150	193	0	0	0	0	0	0	0	0	0	0	0	0	0	0	0	0	0	0	0	0
mnkat_AVS34		GCAGGTTGCAAATACAATCAATATGCTGCTGGAAGGCGCGTCGCCGGCAAGCCAGCAACCTAATGACCTGCCCCTGTCGGTTGCTCTGGATTCGCCAAACATACACCACTTTTTGGTCGCGGCCCAAAGCGCAAGGCCGGTAGATGCCGCGGGAAACCCTTGGTCTGCCAGCTACGTGTATGACAGCGGCAACTTGGTGCTGAATATGCTGTACAACT		0	600	0	136	0	0	0	22	52	0	0	0	388	0	0	366	0	0	0	0	0	0	0	0	0	0	0	0	0	0	0	0	0	0	0	0	0	0	0
mnkat_AVS43	-	GCAGGTTGCAAATACAATCAATATGCTGCTAGAAGGCGCGTCGCCGGCAAGCCAGCAACCCAATGATCTTCCACTGTCAGTTGCTCTGGATTCACCAAACATACACCACTTTTTGGTCGCGGCCCAAAGCGCAAGGCCGGTAGATGCCGCGGGAAACCCGTGGTCCGCCAGCTACGTGTATGACAGCGGCAATTTGGTACTAAACATGCTGTACAACT		22	0	0	0	0	0	0	0	0	0	172	0	521	0	58	114	8	64	10	0	0	0	0	0	0	0	0	0	0	0	0	0	0	0	0	0	0	0	0
mnkat_AVS11	Clsuter6	GCAAATTACAAACACGATTAATATTCTCTTAGAAGGAGCAACAATAAAATCCGAACAACCAAACGATATACCTTTGTCGATTGCTTTAGAATCTCCCAATATTCATCATTTCCTAGTTGCAGCCCAAAGCGCACGTCCTGTGGATGCTGCGGGGAATCCTTGGTCTGCTTCCTATGTATACGACAGTGGGAATCTCGTATTAAACATGCTATATAATT	MY3-like	0	0	0	0	26	0	0	0	0	0	0	0	0	27	0	0	25	0	0	0	6	3138	0	0	854	0	52	9	32	0	5	0	0	0	25	1773	22	816	572
mnkat_AVS68		GCAAATTACAAACACGATTAATATTCTCTTAGAAGGAGCAACAATAAAATCCGAACAACCAAACGATATACCTTTGTCGATTGCTTTAGAATCTCCCAATATTCATCATTTCCTAGTTGCAGCCCAAACCGCACGTCCTGTGGATGCTGCGGGGAATCCTTGGTCTGCTTCCTATGTATACGACAGTGGGAATCTCGTATTAAACATGCTATATAATT		0	0	0	0	0	0	0	0	0	0	0	0	0	0	0	0	0	0	0	0	0	0	36	0	0	0	0	0	0	0	0	0	0	0	0	406	0	0	0
mnkat_AVS149		GCAAATTACAAACACGATTAATATTCTCTTAGAAGGAGCAACAATAAAATCCGAACAACCAAACGATATACCTTTGTCGATTGCTTTAGAGTCTCCCAATATTCATCATTTCCTAGTTGCAGCCCAAACCGCACGTCCTGTGGATGCTGCGGGGAATCCTTGGTCTGCTTCCTATGTATACGACAGTGGGAATCTCGTATTAAACATGCTATATAATT		0	0	0	0	0	0	0	0	0	0	0	0	0	0	0	0	0	0	0	0	0	0	0	0	0	0	0	0	0	0	0	83	0	0	0	0	0	0	0
mnkat_AVS17	Cluster7	GCAGATTACCAACACAATTAATGTTCTTCTGGATGGTGCCTCAAGAACTTCCAACAATCCAAATGATCTTCCATTGGAGATAGCTTTGAAGTCACCTAATATTCATCACTTTCTGGTCGCGGCCCAAAGTGCCCGTCCTGTAGATGCTGCAGGAAACCCATGGTCTGCCTCCTATATCTACGACAGCGGTAATTTGGTCCTTAATATGTTGTATAACT		150	1561	0	516	0	0	0	0	0	21	1584	13	891	0	96	444	0	63	72	0	0	0	0	3	0	0	0	0	0	0	0	0	0	0	0	0	0	0	0
mnkat_AVS21		GCAGATTACCAACACAATTAATGTTCTTCTGGATGGTGCCTCAAGAACTTCCAACAATCCAAATGATCTTCCATTGGAGATAGCTTTGAAGTCACCTAATATTCATCACTTTCTGGTCGCGGCCCAAAGTGCCCGTCCTGTAGATGCTGCTGGAAACCCATGGTCTGCCTCCTATATCTACGACAGCGGTAATTTGGTCCTTAATATGTTGTATAACT		0	77	0	117	0	0	0	0	77	0	1538	0	136	0	126	459	0	130	0	0	0	79	0	0	467	0	0	0	0	0	0	0	0	0	0	0	0	0	0
mnkat_AVS22		GCAGATTACCAACACAATTAATGTTCTTCTGGATGGTGCCTCAAGAACTTCCAACAATCCAAATGATCTTCCATTGGAGATAGCTTTGGAGTCGCCTAATATTCATCACTTTCTGGTCGCGGCCCAAAGTGCCCGTCCTGTAGATGCTGCAGGAAACCCATGGTCTGCCTCCTATATCTACGACAGCGGTAATTTGGTCCTTAATATGTTGTATAACT		0	0	0	0	0	0	0	163	420	0	671	0	166	0	119	1394	0	67	0	0	0	0	0	0	0	0	0	0	0	0	0	0	0	0	0	0	0	0	0
mnkat_AVS35		GCAGATTACCAACACAATTAATGTTCTTCTGGATGGTGCCTCAAGAACTTCCAACAATCCAAATGATCTTCCATTGGAGATAGCTTTGGAGTCACCTAATATTCATCACTTTCTGGTCGCGGCCCAAAGTGCCCGTCCTGTAGATGCTGCAGGAAACCCATGGTCTGCCTCCTATATCTACGACAGCGGTAATTTGGTCCTTAATATGTTGTATAACT		76	0	0	484	0	0	7	0	0	0	568	0	0	0	63	232	0	65	0	0	0	0	0	0	0	0	0	0	0	0	0	0	0	0	0	0	0	0	0
mnkat_AVS48		GCAGATTACCAACACAATTAATGTTCTTCTGGATGGTGCCTCAAGAACTTCCAACAATCTAAATGATCTTCCATTGGAGATAGCTTTGAAGTCACCTAATATTCATCACTTTCTGGTCGCGGCCCAAAGTGCCCGTCCTGTAGATGCTGTAGGAAACCCATGGTCTGCCTCCTATATCTACGACAGCGGTAATTTGGTCCTTAATATGTTGTATAACT		0	0	0	0	0	0	0	0	45	0	0	0	0	0	166	436	0	230	0	0	0	0	0	0	0	0	0	0	0	0	0	0	0	0	0	0	0	0	0
mnkat_AVS77		GCAGATTACCAACACAATTAATGTTCTTCTGGATGGTGCCTCAAGAACTTCCAACAATCCAAATGATCTTCCATTGGAGATAGCTTTGGAATCACCTAATATTCATCACTTTCTGGTCGCGGCCCCAAGTGCCCTTCCTGTAGATGCTGCAGGAAACCCATTGACTGCCTCCTATATCTACGACAGCGGAAATTTGGTCCTTAATACGTTGTATAACT		0	0	0	0	0	0	0	0	0	0	0	0	0	0	91	136	6	99	0	0	0	0	0	0	0	0	0	0	0	0	0	0	0	0	0	0	0	0	0
mnkat_AVS81	-	GCAGATTACCAATACGATTAATGTTCTTGTGGATGGTGCCTCAAGAACTTCCAACAATCCAAATGATCTTCCATTGGAGATAGTTTTGGAATCACCAAATATTCATCACTTTCTGGTCGCGGCCCAAAGTGCCAGTCCTGTAGATGCTGCAGGAAACCCCTGGTCTGCCTCCTATGTCTACGACAGCGGTAATTTGGTCCTTAATATGTTGTATAACT		0	0	0	0	0	0	0	11	24	0	0	0	0	0	24	27	15	39	174	0	0	0	0	0	0	0	0	0	0	0	0	0	0	0	0	0	0	0	0
mnkat_AVS2	Cluster8	ACAAATTACCAATACGATAAATGTTCTGCTAGAAGGTGCATCGATCAATTCAGAACAGCCTAATGACCTACCTTTGTTAATTGCTTTAGAATCTCCGAATATTCACCATTTCTTGGTTGCAGCACAGAGTGCGCGTCCTGTAGATGCAGCAGGTAATCCTTGGACGGCTTCCTACGTCTATGATAGTGGTAATTTGGTATTAAACATGTTGTATAATT		16237	16420	100	20173	44	1696	143	3533	9963	108	31478	197	23862	18	5695	25479	549	5330	1288	4	0	0	66	27	360	0	0	0	0	0	0	0	0	0	0	0	13	12	0
mnkat_AVS5		ACAAATTACCAATACGATAAATGTTCTGCTAGAAGGTGCATCGATCAATTCAGAACAGCCTAATGACCTACCTTTGTCAATTGCTTTAGAATCTCCAAATATTCACCATTTCTTGGTTGCAGCACAGAGTGCGCGTCCTGTAGATGCAGCAGGTAATCCTTGGACGGCTTCCTACGTCTATGATAGTGGTAATTTGGTATTAAACATGTTGTATAATT		835	333	22	1585	0	0	0	334	960	0	5444	0	2212	0	515	3102	30	368	87	0	0	0	65	0	0	0	0	0	0	0	0	0	0	0	0	0	0	0	0
mnkat_AVS15		ACAAATTACCAATACGATAAATGTTCTGCTAGAAGGTGCATCGATCAATTCAGAACAGCCTAATGACCTACCTTTGTCAATTGCTTTAGAATCTCCGAATATTCACCATTTCTTGGTTGCAGCACAGAGTGCGCGTCCTGTAGATGCAGCAGGTAATCCTTGGACGGCTTCCTACGTCTATGATAGTGGTAATTTGGTATTAAACATGTTGTATAATT		0	510	0	779	0	244	0	0	235	0	589	0	2182	0	199	733	0	176	0	0	0	0	0	0	0	0	19	0	0	0	0	0	0	0	0	0	0	0	0
mnkat_AVS28		ACAAATTACCAATACGATAAATGTTCTGCTAGAAGGTGCATCGATCAATTCAGAACAGCCTAATGACCTACCTTTGTCAATTGCTTTAGAATCTCCGAATATTCACCATTTCTTGGTTGCAGCACAGAGTGCTCGTCCTGTAGATGCAGCAGGTAATCCTTGGACGGCTTCCTACGTCTATGATAGTGGTAATTTGGTATTAAACATGCTGTATAATT		0	438	0	297	0	0	0	23	56	0	973	0	0	0	59	211	0	38	0	0	0	0	0	0	0	0	0	0	0	0	0	0	0	0	0	0	0	0	0
mnkat_AVS93		ACAAATTACCAATACGATAAATGTTCTGCTAGAAGGTGCATCGATCAATTCAGAACAGCCTAATGACCTACCTTTGTTAATTGCTTTAGAATCTCCGAATATTCACCATTTCTTGGTTGCAGCACAGAGTGCGCGTCCTGTAGATGCGGCAGGTAATCCTTGGACGGCTTCCTACGTCTATGATAGTGGTAATTTGGTATTAAACATGTTGTATAATT		244	0	0	0	0	0	0	0	0	0	0	0	0	0	0	0	0	0	0	0	0	0	0	0	0	0	0	0	0	0	0	0	0	0	0	0	0	0	0
mnkat_AVS61		ACAAATTACCAATACGATAAATGTTCTGCTAGAAGGTGCATCGATCAATTCAGAACAGCCTAATGACCTACCTTTGTTAATTGCTTTAGAATCTCCGAATATTTACCATTTCTTGGTTGCAGCACAGAGTGCGCGTCCTGTAGATGCAGCAGGTAATCCTTGGACGGCTTCCTACGTCTATGATAGTGGTAATTTGGTATTAAACATGTTGTATAATT		585	0	0	0	0	0	0	0	0	0	0	0	0	0	0	0	0	0	0	0	0	0	0	0	0	0	0	0	0	0	0	0	0	0	0	0	0	0	0
mnkat_AVS80		ACAAATTACCAATACGATAAATGTTCTGCTAGAAGGTGCATCGATCAATTCAGAACAGCCTAATGACCTACCTTTGTTAATTGCTTTAGAATCTCCGAATATTCACCATTTCTTGGTTGCAGCACAGAGTGCGCGTCCTGTAGATGCAGCAGGTAATCCTTGAACGGCTTCCTACGTCTATGATAGTGGTAATTTGGTATTAAACATGTTGTATAATT		0	0	0	0	0	0	0	0	0	0	0	0	0	0	0	317	0	0	0	0	0	0	0	0	0	0	0	0	0	0	0	0	0	0	0	0	0	0	0
mnkat_AVS154	-	ACAAATTACCAATACCATTAATGTTCTTCTAGAAGGTTCTTCGGCTAATTCAGAACAACCTAACGAACTGCCACTATCAATTGCTTTAGAATCCCCTAATATTCACCATTTCTTAGTAGCGGCACAAAGTGCACGTCCAGTTGATGCAGCAGGTAATCCATGGACGGCGTCCTATGTCTATGATAGTGGAAATTTGGTACTAAACATGCTGTATAATT		0	0	0	0	12	0	0	0	0	0	0	0	0	0	0	0	0	0	0	0	0	0	0	0	0	0	0	0	0	0	0	0	0	0	0	0	0	58	0
mnkat_AVS153	Cluster9	ACAAATAACAAATACAATAAATGTTCTTCTAGAAGGTGCTTCAACTAATTCCAATAATCCAAATCAGTTACCGCTATCTGTCGCTTTGGACTCTCCTAATATCCATCATTTTTTAGTCGCAGCTCAGAGTGCACGTCCTGTCGATGCAGCAGGAAATCCATGGTCTGCATCATATGTTTATGATAGCGGAAACCTTGTGCTTAATATGTTGTATAACT		0	0	0	0	0	0	0	6	19	0	0	0	0	0	0	46	0	0	0	0	0	0	0	0	0	0	0	0	0	0	0	0	0	0	0	0	0	0	0
mnkat_AVS173		GCAAATAACAAATACAATAAATGTTCTTCTAGAAGGTGCTTCAACTAATTCTAATAATCCTAATGAGTTACCGCTATCTGTCGCTTTGGACTCTCCTAATATCCATCACTTTTTAGTCGCAGCTCAGAGTGCACGTCCTGTCGATGCAGCAGGAAATCCATGGTCTGCATCGTATGTTTATGATAGCGGAAACCTTGTGCTTAATATGTTGTATAACT		0	0	0	0	0	0	0	0	0	0	0	0	0	0	0	0	3	0	16	0	0	0	0	0	0	0	0	0	0	0	0	0	0	0	0	0	0	0	0
mnkat_AVS70		GCAAATAACAAATACAATAAATGTTCTTCTAGAAGGTGCTTCAACTAATTCTAATAATCCAAATGAGTTACCGCTATCTGTCGCTTTGGACTCTCCTAATATCCATCATTTTTTAGTCGCATCTCAGAGTGCACGTCCTGTCGATGCAGCAGGAAATCCATGGTCTGCATCATATGTTTATGATAGCGGAAACCTTGTGCTTAATATGTTGTATAACT		0	55	0	107	0	48	0	0	0	0	88	0	37	0	9	36	0	6	0	0	0	0	0	0	0	0	0	0	0	0	0	0	0	0	0	0	0	0	0
mnkat_AVS7	Cluster10	ACAAATAACAAATACTATAAACATTCTTTTGGAAGGAGCTTCGACTAACACAAATAATCCAAATGAACTACCTTTATCGGTAGCATTAGACTCTCCAAATATTCACCACTTTTTAGTTGCAGCTCAGAGTGCTCGCCCTGTAGATGCAGCTGGAAATCCTTGGTCTGCTTCTTATGTCTATGATAGTGGAAATCTTGTGCTTAACATGTTGTATAATT		0	0	0	0	0	0	0	0	0	0	0	0	0	13	0	0	0	0	0	0	1223	0	0	0	733	0	52	0	0	0	265	0	0	90	0	368	156	2005	9720
mnkat_AVS10		ACAAATAACAAATACTATAAACATTCTTTTGGAAGGAGCTTCGACTAATACAAATAATCCAAATGAATTACCGTTATCAGTAGCATTGGACTCTCCAAACATTCACCACTTTTTAGTTGCAGCTCAGAGTGCTCGCCCTGTAGATGCAGCTGGAAATCCTTGGTCTGCTTCTTATGTATATGATAGTGGAAATCTTGTGCTTAACATGTTGTATAATT		0	0	0	0	0	0	0	0	0	0	0	0	0	0	0	0	0	0	0	0	450	0	0	0	334	0	60	0	47	0	0	66	0	67	0	2465	202	1217	3874
mnkat_AVS12		ACAAATAACAAATACTATAAACATTCTTTTGGAAGGAGCTTCGACTAACACAGATAATCCAAATGAACTACCTTTATCGGTAGCATTAGACTCTCCAAACATTCACCACTTTTTAGTTGCAGCTCAGAGTGCTCGCCCTGTAGATGCAGCTGGAAATCCTTGGTCTGCTTCTTATATCTATGATAGTGGAAATCTTGTGCTTAATATGTTGTATAATT		0	0	0	0	0	0	0	0	0	0	91	0	0	0	42	36	15	46	0	0	0	0	0	0	241	0	0	0	62	33	0	2858	0	91	45	2679	104	576	0
mnkat_AVS38		ACAAATAACAAATACTATAAACATTCTTTTGGAAGGAGCTTCTACTAACACAGATAATCCAAATGAACTACCTTTATCGGTAGCATTAGACTCTCCAAACATTCACCACTTTTTAGTTGCAGCTCAGAGTGCTCGCCCTGTAGATGCAGCTGGAAATCCTTGGTCTGCTTCTTATATCTATGATAGTGGAAATCTTGTGCTTAATATGTTGTATAATT		0	0	0	0	0	0	0	0	0	0	0	0	0	10	0	0	0	0	0	0	0	0	0	0	0	0	0	0	0	0	307	996	0	0	0	0	0	0	0
mnkat_AVS16		ACAAATAACAAATACTATAAACATTCTTTTGGAAGGAGCTTCGACTAACACAAATAATCCAAATGAATTACCGTTATCAGTAGCAATGGACTCTCCAAACATTCACCACTTTTTAGTTGCAGCTCAGAGTGCTCGCCCTGTAGATGCAGCTGGAAATCCTTGGTCTGCTTCTTATGTATATGATAGTGGAAATCTTGTGCTTAACATGTTGTATAATT		0	0	0	0	0	0	0	0	0	0	0	0	0	0	0	0	0	0	0	0	0	0	0	95	391	34	80	0	0	0	617	0	0	61	0	2554	57	1649	0
mnkat_AVS39		ACAAATAACAAATACTATAAACATTCTTTTGGAAGGAGCTTCGACTAACACAAATAATCCAAATGAATTACCGTTATCAGTAGCATTAGACTCTCCAAACATTCACCACTTTTTAGTTGCAGCTCAGAGTGCACGCCCTGTAGATGCAGCCGGAAATCCTTGGTCTGCTTCTTATGTATATGATAGTGGAAATCTTGTGCTTAACATGTTGTATAATT		0	0	0	198	0	0	0	23	22	0	715	0	106	0	15	109	0	24	0	0	0	0	20	0	24	0	0	0	0	0	0	0	0	0	0	0	0	0	0
mnkat_AVS27		ACAAATAACAAATACTATAAACATTCTTTTGGAAGGAGCTTCGACTAACACAGATAATCCAAATGAACTACCTCTATCGGTAGCATTAGACTCTCCAAACATTCACCACTTTTTAGTTGCAGCTCAGAGTGCTCGCCCTGTAGATGCAGCTGGAAATCCTTGGTCTGCTTCTTATATCTATGATAGTGGAAATCTTGTGCTTAATATGTTGTATAATT		0	0	0	0	0	0	0	0	0	0	0	0	0	0	0	0	0	0	0	0	0	0	0	0	0	0	0	0	0	0	0	0	0	0	0	0	0	0	2223
mnkat_AVS36		ACAAATAACAAATACTATAAACATTCTTTTGGAAGGAGCTTCGACTAACACAGATAATCCAAATGAACTACCTTTATCGGTAGCATTAGACTCTCCAAACATTCACCACTTTTTAGTTGCAGCTCAGAGTGCTCGCCCTGTAGATGCAGCTGGAAATCCTTGGTCTGCTTCTTATGTCTATGATAGTGGAAATCTTGTGCTTAACATGTTGTATAATT		328	544	0	0	54	0	0	0	0	0	131	0	337	0	0	0	0	0	0	0	0	0	0	0	0	0	0	0	0	0	0	0	0	0	0	0	0	0	0
mnkat_AVS51		ACAAATAACAAATACTATAAACATTCTTTTGGAAGGAGCTTCGAATAATACAAATAATCCCAATGAACTACCTTTATCGGTAGCATTAGACTCTCCAAACATTCACCACTTTTTAGTAGCAGCTCAGAGTGCTCGCCCTGTAGATGCAGCTGGAAATCCTTGGTCTGCTTCTTATGTCTATGATAGTGGAAATCTTGTGCTTAACATGTTGTATAATT		0	828	0	0	0	0	0	0	0	0	0	0	0	0	0	0	0	0	0	0	0	0	0	0	0	0	0	0	0	0	0	0	0	0	0	0	0	0	0
mnkat_AVS37		ACAAATAACAAATACTATAAACATTCTTTTGGAAGGAGCTTCGACTAACACAAATAATCCCAATGAATTACCGTTATCAGTAGCATTGGACTCTCCAAACATTCACCACTTTTTAGTTGCAGCTCAGAGTGCTCGCCCTGTAGATGCAGCTGGAAATCCTTGGTCTGCTTCTTATGTATATGATAGTGGAAATCTTGTGCTTAACATGTTGTATAATT		551	784	0	0	0	55	0	0	0	0	0	0	0	0	0	0	0	0	0	0	0	0	0	0	0	0	0	0	0	0	0	0	0	0	0	0	0	0	0
mnkat_AVS53		ACAAATAACAAATACTATAAACATTCTTTTGGAAGGAGCTTCGACTAATACAAATAATCCCAATGAACTACCTTTATCGGTAGCATTAGACTCTCCAAACATTCACCACTTTTTAGTTGCAGCTCAGAGTGCTCGCCCTGTAGATGCAGCTGGAAATCCTTGGTCTGCTTCTTATGTCTATGATAGTGGAAATCTTGTGCTTAACATGTTGTATAATT		0	0	23	0	0	0	0	0	0	0	0	0	429	0	0	0	0	0	0	0	0	0	42	0	263	0	0	0	0	0	0	0	0	0	0	0	0	0	0
mnkat_AVS58		ACAAATAACAAATACTATAAACATTCTTTTGGAAGGAGCTTCGGCTAACACAAATAATCCAAATGAATTACCGTTATCAGTAGCATTGGACTCTCCAAACATTCACCACTTTTTAGTTGCAGCTCAGAGTGCTCGCCCTGTAGATGCAGCTGGAAATCCTTGGTCTGCTTCTTATGTATATGATAGTGGAAATCTTGTGCTTAACATGTTGTATAATT		0	0	0	0	0	0	0	0	0	0	0	0	0	0	0	0	0	0	0	0	0	0	0	0	0	0	0	0	0	0	0	670	0	0	0	0	0	0	0
mnkat_AVS88		ACAAATAACAAATACTATAAACATTCTTTTGGAAGGAGCTTCGACTAACACAAATAATCCAAATGAACTACCTTTATCGGTAGCATTAGACTCTCCAAATATTCACCACTTTTTAGTTGCAGCTCAGAGTGCTCGCCCTGTAGATGCAGCTGGAAATCCTTGGCCTGCTTCTTATGTCTATGATAGTGGAAATCTTGTGCTTAACATGTTGTATAATT		0	0	0	0	0	0	0	0	0	0	0	0	0	0	0	0	0	0	0	0	0	0	0	0	0	0	0	0	0	0	0	0	0	0	0	0	0	269	0
mnkat_AVS128		ACAAATAACAAATACTATAAACATTCTTTTGGAAGGAGCTTCGACTAACACAGATAATCCAAATGAACTACCTTTATCGGTAGCATTAGACTCTCCAAACATTCACCACTTTTTAGTTGCAGCTGAGAGTGCTCGCCCTGTAGATGCAGCTGGAAATCCTTGGTCTGCTTCTTATATCTATGATAGTGGAAATCTTGTGCTTAATATGTTGTATAATT		0	0	0	0	0	0	0	0	0	0	0	0	0	0	0	0	0	0	0	0	0	0	0	0	0	0	0	0	0	0	0	0	0	131	0	0	0	0	0
mnkat_AVS1	cluster11	ACAAATAACAAATACTATAAACATTCTTTTGGAAGGAGCTTCGACTAACACAAATAATCCAAATGAACTTCCTTTATCAGTAGCATTGGAATCGCCAAACATTCACCACTTTTTAGTTGCAGCTCAAAGTGCTCGCCCTGTAGACGCAGCTGGAAATCCTTGGTCTGCTTCTTATGTATATGATAGTGGAAATCTTGTGCTTAACATGTTGTATAATT		22577	37663	4092	22530	5169	6633	4227	4532	5440	8646	16365	4470	27260	5491	5142	12126	3601	5878	6230	4911	2124	32674	3975	4547	21254	2163	3727	3927	6401	0	8970	27070	1927	7899	8506	44537	6669	14112	45025
mnkat_AVS3		ACAAATAACAAATACTATAAACATTCTTTTGGAAGGAGCTTCGACTAACACAAATAATCCAAATGAACTTCCTTTATCAGTAGCATTGGAATCGCCAAACATTCACCACTTTTTAGTTGCAGCTCAAAGTGCTCGCCCTGTAGACGCAGCTGGGAATCCTTGGTCTGCTTCTTATGTATATGATAGTGGAAATCTTGTGCTTAACATGTTGTATAATT		0	2612	0	435	196	0	0	151	194	0	1134	0	794	216	140	612	0	0	323	0	0	8056	375	613	5201	0	784	0	434	155	2034	1828	176	1449	467	21561	1249	1073	7544
mnkat_AVS8		ACAAATAACAAATACTATAAACATTCTTTTGGAAGGAGCTTCGACTAACACAAATAATCCAAATGAATTACCGTTATCAGTAGCATTGGACTCTCCAAACATTCACCACTTTTTAGTTGCAGCTCAGAGTGCTCGCCCTGTAGATGCAGCTGGAAATCCTTGGTCTGCTTCTTATGTATATGATAGTGGAAATCTTGTGCTTAACATGTTGTATAATT		0	0	0	0	0	0	0	0	0	0	0	0	0	0	0	0	0	0	0	0	0	0	36	0	329	0	153	24	0	0	389	2727	131	656	167	738	57	1379	7381
mnkat_AVS9		ACAAATAACAAATACTATAAACATTCTTTTGGAAGGAGCTTCGACTAACACAAAAAATCCAAATGAACTTCCTTTATCAGTAGCATTGGAATCGCCAAACATTCACCACTTTTTAGTTGCAGCTCAAAGTGCTCGCCCTGTAGACGCAGCTGGGAATCCTTGGTCTGCTTCTTATGTATATGATAGTGGAAATCTTGTGCTTAACATGTTGTATAATT		1839	2753	0	1897	89	0	0	58	131	0	576	0	1793	0	126	904	0	95	0	0	0	0	0	63	545	0	0	0	0	0	0	0	0	0	0	0	0	0	0
mnkat_AVS18		ACAAATAATAAATACTATAAACATTCTTTTGGAAGGAGCTTCGACTAACACAAATAATCCAAATGAACTTCCTTTATCAGTAGCATTGGAATCGCCAAACATTCACCACTTTTTAGTTGCAGCTCAAAGTGCTCGCCCTGTAGACGCAGCTGGAAATCCTTGGTCTGCTTCTTATGTATATGATAGTGGAAATCTTGTGCTTAACATGTTGTATAATT		0	0	0	0	0	0	0	0	0	0	0	0	0	0	0	126	0	0	0	0	0	0	0	0	497	0	0	0	0	0	240	1883	0	481	0	493	0	0	0
mnkat_AVS20		ACAAATAACAAATACTATAAACATTCTTTTGGAAGGAGCTTCGACTAACACAAATAATCCAAATGAACTTCCTTTATCAGTAGCATTGGAATCGCCAAACATTCACCACTTTTTAGTTGCAGCTCAGAGTGCTCGCCCTGTAGACGCAGCTGGAAATCCTTGGTCTGCTTCTTATGTATATGATAGTGGAAATCTTGTGCTTAACATGTTGTATAATT		0	0	0	0	0	0	0	0	0	0	0	0	0	0	0	0	0	0	0	0	0	0	0	0	0	0	0	0	0	0	0	0	0	0	0	0	222	3003	0
mnkat_AVS25		ACAAATAACAAATACTATAAACATTCTTTTGGAAGGAGCTTCGACTAACGCAAATAATCCAAATGAACTTCCTTTATCAGTAGCATTGGAATCGCCAAACATTCACCACTTTTTAGTTGCAGCTCAAAGTGCTCGCCCTGTAGACGCAGCTGGAAATCCTTGGTCTGCTTCTTATGTATATGATAGTGGAAATCTTGTGCTTAACATGTTGTATAATT		2361	0	0	0	0	0	0	0	0	0	0	0	0	0	0	0	0	0	0	0	0	0	0	0	0	0	0	0	0	0	0	0	0	0	0	0	0	0	0
mnkat_AVS29		ACAAATAACAAATACTATAAACATTCTTTTGGAAGGAGCTTCGACTAACACAAATAATCCAAATGAACTTCCTTTATCAGTAGCATTGGAATCGCCAAACATTCACCACTTTTTAGTTGCAGCTCAAAGTGCTCGCCCTGTAGACGCAGCTGGAAATCCTTGGTCTGCTTCTTACGTATATGATAGTGGAAATCTTGTGCTTAACATGTTGTATAATT		0	967	0	0	0	0	0	0	0	0	552	0	552	0	0	0	0	0	0	0	0	0	0	0	0	0	0	0	0	0	0	0	0	0	0	0	0	0	0
mnkat_AVS30		ACAAATAACAAATACTATAAACATTCTTTTGGAAGGAGCTTCGACTAACACAAATAATCCAAATGAACTTCCTTTATCAGTAGCATTGGAATCGCCAAACATTCACCACTTTTTAGTTGCGGCTCAAAGTGCTCGCCCTGTAGACGCAGCTGGAAATCCTTGGTCTGCTTCTTATGTATATGATAGTGGAAATCTTGTGCTTAACATGTTGTATAATT		0	0	0	0	0	220	0	0	0	0	0	0	0	0	0	0	0	0	0	0	0	0	0	0	0	0	0	0	0	0	0	1683	0	0	0	0	0	0	0
mnkat_AVS31		ACAAATAACAAATACTATAAACATTCTTTTGGAAAGAGCTTCGACTAACACAAATAATCCAAATGAACTTCCTTTATCAGTAGCATTGGAATCGCCAAACATTCACCACTTTTTAGTTGCAGCTCAAAGTGCTCGCCCTGTAGACGCAGCTGGAAATCCTTGGTCTGCTTCTTATGTATATGATAGTGGAAATCTTGTGCTTAACATGTTGTATAATT		0	1841	0	0	0	0	0	0	0	0	0	0	0	0	0	0	0	0	0	0	0	0	0	0	0	0	0	0	0	0	0	0	0	0	0	0	0	0	0
mnkat_AVS32		ACAAATAACAAATACTATAAACATTCTTTTGGAAGGAGCTTCGACTAACACAAATAATCCAAATGAACCTCCTTTATCAGTAGCATTGGAATCGCCAAACATTCACCACTTTTTAGTTGCAGCTCAAAGTGCTCGCCCTGTAGACGCAGCTGGAAATCCTTGGTCTGCTTCTTATGTATATGATAGTGGAAATCTTGTGCTTAACATGTTGTATAATT		0	0	0	0	0	0	0	0	0	0	0	0	0	0	0	0	0	0	0	0	0	0	0	0	0	0	0	0	0	0	0	1824	0	0	0	0	0	0	0
mnkat_AVS40		ACAAATAACAAATACTATAAACATTCTTTTGGAAGGAGCTTCGACTAACACAAATAATCCAAATGAACTTCCTTTATCAGTAGCATTGGAATCGTCAAACATTCACCACTTTTTAGTTGCAGCTCAAAGTGCTCGCCCTGTAGACGCAGCTGGAAATCCTTGGTCTGCTTCTTATGTATATGATAGTGGAAATCTTGTGCTTAACATGTTGTATAATT		0	0	0	987	0	0	0	0	0	0	0	0	0	0	0	244	0	0	0	0	0	0	0	0	0	0	0	0	0	0	0	0	0	0	0	0	0	0	0
mnkat_AVS42		ACAAATAACAAATACTATAAACATTCTTTTGGAAGGAGCTTCGACTAACACAAATAATCCAAATGAACTTCCTTTATCAGTAGCATTGGAATCGCCAAACATTCACCACTTTTTAGTTGCAGCTCAAAGTGCTCGCCCTGTAGGCGCAGCTGGGAATCCTTGGTCTGCTTCTTATGTATATGATAGTGGAAATCTTGTGCTTAACATGTTGTATAATT		0	0	0	0	0	0	0	0	0	0	0	0	0	0	0	0	0	0	0	0	0	664	0	0	0	0	0	0	0	0	0	0	0	0	0	0	0	0	306
mnkat_AVS44		ACAAATAACAAATACTATAAACATTCTTTTGGGAGGAGCTTCGACTAACACAAATAATCCAAATGAACTTCCTTTATCAGTAGCATTGGAATCGCCAAACATTCACCACTTTTTAGTTGCAGCTCAAAGTGCTCGCCCTGTAGACGCAGCTGGAAATCCTTGGTCTGCTTCTTATGTATATGATAGTGGAAATCTTGTGCTTAACATGTTGTATAATT		0	0	0	0	0	0	0	0	0	0	0	0	0	0	0	0	0	0	0	160	0	0	0	0	0	0	0	0	0	0	0	0	0	0	0	808	0	0	0
mnkat_AVS45		ACAAATAACAAATACTATAAACATTCTTTTGGAAGGAGCTTCGACTAACACAAATAATCCAAATGAACTTCCTTTATCAGTAGCATTGGAATCGCCAAACATTCACCACTTTTTAGTTGCAGCTCAAGGTGCTCGCCCTGTAGACGCAGCTGGAAATCCTTGGTCTGCTTCTTATGTATATGATAGTGGAAATCTTGTGCTTAACATGTTGTATAATT		0	0	0	0	0	0	0	0	0	0	0	0	0	0	0	0	0	0	0	0	0	719	0	0	0	0	183	0	0	0	0	0	0	0	0	0	0	0	0
mnkat_AVS46		ACAAATAACAAATACTATAAACATTCTTTTGGAAGGAGCTTCGACTAACACAAATAATCCAAATGAACTTCCTTTATCAGTAGCATTGGAATCGCCAAACATTCACCACTTTTTAGTTGCAGCTCAAAGTACTCGCCCTGTAGACGCAGCTGGAAATCCTTGGTCTGCTTCTTATGTATATGATAGTGGAAATCTTGTGCTTAACATGTTGTATAATT		0	0	0	891	0	0	0	0	0	0	0	0	0	0	0	0	0	0	0	0	0	0	0	0	0	0	0	0	0	0	0	0	0	0	0	0	0	0	0
mnkat_AVS49		ACAAATAACAAATACTATAAACATTCTTTTGGAAGGAGCTTCGACTAACACAAATAATCCAAATGAACTTCCTTTATCAGTAGCATTGGAATCGCCAAACATTCACCACTTTTTAGTTGCAGCTCAAAGTGCTCGCCCTGTAGACGCAGCTGGAAATCCTTGGTCTGCTTCTTATGTATATGATAGTGGAAATCTTGTGCTTAACAAGTTGTATAATT		0	0	0	0	0	59	79	0	0	141	0	0	0	0	0	0	61	0	147	0	0	0	0	0	0	0	85	65	172	0	0	0	0	0	67	0	0	0	0
mnkat_AVS50		ACAAATAACAAATACTATAAACATTCTTTTGGAAGGAGCTTCGACTAACACAAATAATCCAAATGAACTTCCTTTATCAGTAGCATTGGAATCGCCAAACATTCACCACTTTTTAGTTGCAGCTCAAAGTGCTCGCCCTGTAGACGCAGCTGGAAATCCTTGGTCTGCTTCTTATGTATATGATAGTGGAAATCCTGTGCTTAACATGTTGTATAATT		380	0	0	0	0	0	0	0	0	0	0	0	0	0	0	0	0	0	0	0	0	0	0	0	0	0	0	0	0	0	0	0	302	0	168	0	0	0	0
mnkat_AVS54		ACAAATAACAAATACTATAAACATTCTTTTGGAAGGAGCTTCGACTAACACAAATAATCCAAATGAACTTCCTTTATCAGTAGCATTGGAATCGCCAAACATTCACCACCTTTTAGTTGCAGCTCAAAGTGCTCGCCCTGTAGACGCAGCTGGAAATCCTTGGTCTGCTTCTTATGTATATGATAGTGGAAATCTTGTGCTTAACATGTTGTATAATT		0	0	0	0	0	183	0	0	0	0	0	0	0	0	0	0	0	0	0	0	0	0	0	0	350	0	0	0	0	0	178	0	0	0	0	0	0	0	0
mnkat_AVS55		ACAAATAACAAATACTATGAACATTCTTTTGGAAGGAGCTTCGACTAACACAAATAATCCAAATGAACTTCCTTTATCAGTAGCATTGGAATCGCCAAACATTCACCACTTTTTAGTTGCAGCTCAAAGTGCTCGCCCTGTAGACGCAGCTGGAAATCCTTGGTCTGCTTCTTATGTATATGATAGTGGAAATCTTGTGCTTAACATGTTGTATAATT		0	0	0	0	0	0	0	0	0	0	0	0	558	0	0	0	0	0	0	0	0	0	147	0	0	0	0	0	0	0	0	0	0	0	0	0	0	0	0
mnkat_AVS56		ACAAATAACAAATACTATAAACATTCTTTTGGAAGGAGCTTCGACTAACACAAATAATCCAAATGAACTTCCTTTATCAGTAGCATTGGAATCGCCAAACATTCACCACTTTTTAGTTGCAGCTCAAAGTGCTCGCCCTGTAGACGCAGCTGGAAATCCTTGGTCTGCTTCTTATGTGTATGATAGTGGAAATCTTGTGCTTAACATGTTGTATAATT		0	0	0	0	0	0	0	0	0	0	0	0	0	0	0	0	0	0	0	0	0	0	0	0	0	0	143	0	0	0	0	0	0	0	0	560	0	0	0
mnkat_AVS59		ACAAATAACAAATACTATAAACATTCCTTTGGAAGGAGCTTCGACTAACACAAATAATCCAAATGAACTTCCTTTATCAGTAGCATTGGAATCGCCAAACATTCACCACTTTTTAGTTGCAGCTCAAAGTGCTCGCCCTGTAGACGCAGCTGGAAATCCTTGGTCTGCTTCTTATGTATATGATAGTGGAAATCTTGTGCTTAACATGTTGTATAATT		0	0	0	0	0	0	0	0	0	0	0	0	0	0	0	0	0	0	0	385	0	0	0	0	0	0	0	0	0	0	0	0	0	263	0	0	0	0	0
mnkat_AVS60		ACAAATAACAAATACTATAAACATTCTCTTGGAAGGAGCTTCGACTAACACAAATAATCCAAATGAACTTCCTTTATCAGTAGCATTGGAATCGCCAAACATTCACCACTTTTTAGTTGCAGCTCAAAGTGCTCGCCCTGTAGACGCAGCTGGAAATCCTTGGTCTGCTTCTTATGTATATGATAGTGGAAATCTTGTGCTTAACATGTTGTATAATT		0	0	0	0	0	0	0	0	0	0	0	0	0	0	0	0	0	0	0	0	0	594	0	0	0	0	0	0	0	0	0	0	0	0	0	0	0	0	0
mnkat_AVS63		ACAAATAACAAATACTATAAACATTCTTTTGGAAGGAGCTTCGACTAACACAAATAATCCAAATGAACTTCCTTTATCAGTAGCATTGGAATCGCCAAACATTCACCACCTTTTAGTTGCAGCTCAAAGTGCTCGCCCTGTAGACGCAGCTGGAAATCCTTGGTCTGCTTCTTATGTATATGATAGTGGAAATCTTGTGTTTAACATGTTGTATAATT		0	0	0	0	0	0	0	0	0	0	0	0	0	0	0	0	0	0	0	0	0	0	0	0	0	0	0	0	0	0	556	0	0	0	0	0	0	0	0
mnkat_AVS65		ACAAATAACAAATACTATAAACATTCTTTTGGAAGGAGCTTCGACTAACACAAATAATCCAAATGAACTTCCTTTATCAGTAGCATTGGAATCGCCAAACATTCACCACTTTTTAGTTGCAGCTCAAAGTGCTCGCCCTGTAGACGCAGCTGGAAATCCTTGGTCTGCTTCTTATGTATATGGTAGTGGAAATCTTGTGCTTAACATGTTGTATAATT		0	0	0	0	0	0	0	0	0	0	0	0	0	0	0	0	0	0	0	0	0	0	0	0	0	0	0	0	0	0	0	0	0	0	0	0	0	486	0
mnkat_AVS66		ACAAATAACAAATACTATAAACATTCTTTTGGAAGGAGCTTCGACTAACACAAATAATCCAAATGAGCTTCCTTTATCAGTAGCATTGGAATCGCCAAACATTCACCACTTTTTAGTTGCAGCTCAAAGTGCTCGCCCTGTAGACGCAGCTGGAAATCCTTGGTCTGCTTCTTATGTATATGATAGTGGAAGTCTTGTGCTTAACATGTTGTATAATT		0	0	0	0	0	0	0	0	0	0	0	0	0	0	0	0	0	0	0	0	0	0	0	0	0	0	0	0	0	0	0	0	470	0	0	0	0	0	0
mnkat_AVS67		ACAAATAACAAATACTATAAACATTCTTTTGGAAGGAGCTTCGACTAACACAAATAATCCAAATGAACTTCCTTTATCAGTAGCATTGGAATCGCCAAACATTCACCACTTTTTAGTTGCAGCTCAAAGTGCTCGCCCTGTAGACACAGCTGGAAATCCTTGGTCTGCTTCTTATGTATATGATAGTGGAAATCTTGTGCTTAACATGTTGTATAATT		0	0	0	0	0	0	0	0	0	0	0	0	443	0	0	0	0	0	0	0	0	0	0	0	0	0	0	0	0	0	0	0	0	0	0	0	0	0	0
mnkat_AVS69		ACAAATAACAAATACTATAAACATTCTTTTGGAAGGAGCTTCGACTAACACAAATAATCCAAATGAACTTCCTTTATCAGTAGCATTGGAATCGCCAAACACTCACCACTTTTTAGTTGCAGCTCAAAGTGCTCGCCCTGTAGACGCAGCTGGAAATCCTTGGTCTGCTTCTTATGTATATGATAGTGGAAATCTTGTGCTTAACATGTTGTATAATT		0	0	0	0	0	0	0	0	0	0	0	0	0	0	0	0	0	0	0	422	0	0	0	0	0	0	0	0	0	0	0	0	0	0	0	0	0	0	0
mnkat_AVS71		ACAAATAACAAATACTATAAACATTCTTTTGGAAGGAGCTTCGACTAACACAAATAATCCAAATGAACTTCCTTTATCAGTAGCATTGGAATCGCCAAACATTCACCACTTTTTAGTTGCAGCTCAAAGTGCTCGCCCGGTAGACGCAGCTGGAAATCCTTGGTCTGCTTCTTATGTATATGATAGTGGAAATCTTGTGCTTAACATGTTGTATAATT		0	0	0	0	0	0	0	0	0	0	0	56	0	0	71	0	0	100	0	0	0	0	0	0	0	0	152	0	0	0	0	0	0	0	0	0	0	0	0
mnkat_AVS72		ACAAATAACAAATACTATAAGCATTCTTTTGGAAGGAGCTTCGACTAACACAAATAATCCAAATGAACTTCCTTTATCAGTAGCATTGGAATCGCCAAACATTCACCACTTTTTAGTTGCAGCTCAAAGTGCTCGCCCTGTAGACGCAGCTGGAAATCCTTGGTCTGCTTCTTATGTATATGATAGTGGAAATCTTGTGCTTAACATGTTGTATAATT		0	0	0	0	0	0	0	0	0	0	0	0	0	0	0	0	0	0	0	370	0	0	0	0	0	0	0	0	0	0	0	0	0	0	0	0	0	0	0
mnkat_AVS73		ACAAATAACAAATACTATAAACATTCTTTTGGAAGGAGCTTCGACTAACACAAATAATCCAAATGAACTTCCTTTATCAGTAGCATTGGAATCGCCAAACATTCACCACCTTTTAGTTGCAGCTTAAAGTGCTCGCCCTGTAGACGCAGCTGGAAATCCTTGGTCTGCTTCTTATGTATATGATAGTGGAAATCTTGTGCTTAACATGTTGTATAATT		0	0	0	0	0	0	0	0	0	0	0	0	0	0	0	0	0	0	0	361	0	0	0	0	0	0	0	0	0	0	0	0	0	0	0	0	0	0	0
mnkat_AVS74		ACAAATAACAAATACTATAAACATTCTTTTGGAAGGAGCTTCAACTAACACAAATAATCCAAATGAACTTCCTTTATCAGTAGCATTGGAATCGCCAAACATTCACCACTTTTTAGTTGCAGCTCAAAGTGCTCGCCCTGTAGACGCAGCTGGAAATCCTTGGTCTGCTTCTTGTGTATATGATAGTGGAAATCTTGTGCTTAACATGTTGTATAATT		0	0	0	0	0	0	0	0	0	0	0	0	198	0	0	0	0	0	0	0	0	0	0	0	0	0	0	0	0	0	0	0	0	0	0	0	162	0	0
mnkat_AVS75		CAAATAACAAATACTATAAACATTCTTTTGGAAGGAGCTTCGACTAACACAAATAATCCAAATGAACTTCCTTTATCAGTAGCATTGGAATCGCCAAACATTCACCACTTTTTAGTTGCAGCTCAAAGTACCCGCCCTGTAGACGCAGCTGGAAATCCTTGGTCTGCTTCTTATGTATATGATAGTGGAAATCTTGTGCTTAACATGTTGTATAATT		0	0	0	0	67	0	0	0	0	0	0	0	0	0	0	0	0	0	0	0	0	0	0	0	0	0	86	0	0	0	0	0	0	0	0	0	204	0	0
mnkat_AVS76		ACAAATAACAAATACTATAAACATTCTTTTGGAAGGAGCTTCGACTAACACAAATAATCCAAATGAACTTCCTTTATCAGTAGCATTGGAATCGCCAAACATTCACCACTTTTTAGTTGCAGCCCAAAGTGCTCGCCCTGTAGACGCAGCTGGAAATCCTTGGTCTGCTTCTTATGTATATGATAGTGGAAATCTTGTGCTTAACATGTTGTATAATT		355	0	0	0	0	0	0	0	0	0	0	0	0	0	0	0	0	0	0	0	0	0	0	0	0	0	0	0	0	0	0	0	0	0	0	0	0	0	0
mnkat_AVS78		ACAAATAACAAATACTATAAACATTCTTTTGGAAGGAGCTTCGACTAACACAAATAATCCAAATGAACTTCCTTTATCAGTAGCATTGGAATCGCCAAACATTCACCACTTTTTAGTTGCAGCTCAATGTGCTCGCCCTGTAGACGCAGCTGGAAATCCTTGGTCTGCTTCTTATGTATATGATAGTGGAAATCTTGTGCTTAACATGTTGTATAATT		0	0	0	0	0	0	0	0	0	0	0	0	0	0	0	0	0	78	0	0	0	0	0	0	0	0	0	0	0	0	0	249	0	0	0	0	0	0	0
mnkat_AVS79		ACAAATAACAAATACTATAAACATTCTTTTGGAAGGAGCTTCGACTAACACAAATAATCCAAATGAACTTCCTTTATCAGTAGCATTGGAATCGCCAAACATTCACCACTTTTTAGTTGCAGCTCAAAGTGCTCGCCCTGTAGACGCAGCTGGAAATCCTTGGTCTGCTCCTTATGTATATGATAGTGGAAATCTTGTGCTTAACATGTTGTATAATT		0	0	0	0	0	0	0	0	0	0	0	0	0	0	0	0	0	0	0	0	0	0	0	0	0	0	0	0	0	0	0	0	320	0	0	0	0	0	0
mnkat_AVS82		ACAAATAACAAATACTATAAACATTCTTTTGGAAGGAGCTTCGACTAACACAAATAATCCAAATGAACTTCCTTTATCAGTAGCATTGGAATCGCCAAACATTCACCACTTTTTAGTTGCAGCTCAAAGTGCTCGCCCTGTAGACGCAGCTGGAAATCCTTGGTCTGCTTCTTATGTATATGATAGTGGAAATCATGTGCTTAACATGTTGTATAATT		0	0	0	0	0	0	0	0	0	161	0	0	0	0	0	0	0	0	0	0	0	0	0	0	0	0	0	0	0	0	0	133	0	0	0	0	0	0	0
mnkat_AVS83		ACAAATAACAAATACTATAAACATTCTTTTGGAAGGAGCTTCGACTAACACAAATAATCCAAATGAACTTCCTTTATCAGTAGCATTGGAATCGCCAAACATTCACCACTTTTTAGTTGCAGCTCAAAGTGCTCGCCCTGTAGACGCAGCTGGAAATCCTTGGTCTGCTTCTTATGTATATGATAATGGAAATCTTGTGCTTAACATGTTGTATAATT		0	0	0	0	0	0	0	0	0	0	0	0	0	0	0	0	0	0	0	0	0	0	0	0	0	0	0	0	0	0	0	0	283	0	0	0	0	0	0
mnkat_AVS84		GCGAATAACAAATACTATAAACATTCTTTTGGAAGGAGCTTCGACTAACACAAATAATCCAAATGAACTTCCTTTATCAGTAGCATTGGAATCGCCAAACATTCACCACTTTTTAGTTGCAGCTCAAAGTGCTCGCCCTGTAGACGCAGCTGGAAATCCTTGGTCTGCTTCTTATGTATATGATAGTGGAAATCTTGTGCTTAACATGTTGTATAATT		0	0	0	0	0	0	0	0	0	0	0	0	0	0	0	0	0	0	0	282	0	0	0	0	0	0	0	0	0	0	0	0	0	0	0	0	0	0	0
mnkat_AVS85		ACAAATAACAAATACTATAAACATTCTTTTGGAAGGAGCTTCGACAAACACAAATAATCCAAATGAACTTCCTTTATCAGTAGCATTGGAATCGCCAAACATTCACCACTTTTTAGTTGCAGCTCAAAGTGCTCGCCCTGTAGACGCAGCTGGAAATCCTTGGTCTGCTTCTTATGTATATGATAGTGGAAATCTTGTGCTTAACATGTTGTATAATT		0	0	0	0	0	0	0	0	0	0	0	0	0	0	0	0	0	0	0	279	0	0	0	0	0	0	0	0	0	0	0	0	0	0	0	0	0	0	0
mnkat_AVS86		ACAAATAACAAATACTATAAACATTCTTTTGGAAGGAGCTTCGACTAACACAAATAATCCAAATGAACTTCCTTTATCAGTAGCATTGGAATCGCCAAACATTCACCACTTTTTAGTTGCAGCTCAAAGTGCTCGCCCTGTAGACGCAGCTGGAAATCCTTGGTCTGCTACTTATGTATATGATAGTGGAAATCTTGTGCTTAACATGTTGTATAATT		0	0	0	0	0	0	0	0	0	0	0	0	0	0	107	0	0	166	0	0	0	0	0	0	0	0	0	0	0	0	0	0	0	0	0	0	0	0	0
mnkat_AVS87		ACAAACAACAAATACTATAAACATTCTTTTGGAAGGAGCTTCGACTAACACAAATAATCCAAATGAACTTCCTTTATCAGTAGCATTGGAATCGCCAAACATTCACCACTTTTTAGTTGCAGCTCAAAGTGCTCGCCCTGTAGACGCAGCTGGAAATCCTTGGTCTGCTTCTTATGTATATGATAGTGGAAATCTTGTGCTTAACATGTTGTATAATT		0	0	0	0	0	0	0	0	0	0	0	0	0	0	0	0	0	0	0	0	0	0	0	0	0	0	0	0	0	0	0	0	0	0	0	0	272	0	0
mnkat_AVS89		ACAAATAACAAATACTATAAACATTCTTTTGGAAGGAGCTTCGACTAACACAAATAATCCAAATGAACTTCCTTTATCAGTAGCATTGGAATCGCCAAACATTCACCACTTTTTAGTCGCAGCTCAAAGTGCTCGCCCTGTAGACGCAGCTGGAAATCCTTGGTCTGCTTCTTATGTATATGATAGTGGAAATCTTGTGCTTAACATGTTGTATAATT		0	0	0	0	0	0	0	0	0	0	0	0	0	0	0	0	0	0	266	0	0	0	0	0	0	0	0	0	0	0	0	0	0	0	0	0	0	0	0
mnkat_AVS90		ACAAATAACAAATACTATAAACATTCTTTTGGAAGGAGCTTCGACTAACACAAATAATCCAAATGAACTTCCTTTATCAGTAGCATTGGAATCGCCAAACATTCACCACTTTTTGGTTGCAGCTCAAAGTGCTCGCCCTGTAGACGCAGCTGGAAATCCTTGGTCTGCTTCTTATGTATATGATAGTGGAAATCTTGTGCTTAACATGTTGTATAATT		0	0	0	0	0	0	0	0	0	0	0	0	0	0	0	0	0	0	0	265	0	0	0	0	0	0	0	0	0	0	0	0	0	0	0	0	0	0	0
mnkat_AVS91		ACAAATAACAAATACTATAAACATTCTTTTGGAAGGAGCTTCGACTAACACAAATAATCCAAATGAACTTCCTTTATCAGTAGCATTGGAATCGCCAAACATTCACCATTTTTTAGTTGCAGCTCAAAGTGCTCGCCCTGTAGACGCAGCTGGAAATCCTTGGTCTGCTTCTTATGTATATGATAGTGGAAATCTTGTGCTTAACATGTTGTATAATT		0	0	0	0	0	0	0	0	0	0	0	0	0	0	0	0	0	0	0	0	0	0	0	0	0	0	0	0	0	0	0	0	0	264	0	0	0	0	0
mnkat_AVS92		ACAAATAACAAATACTATAACCATTCTTTTGGAAGGAGCTTCGACTAACACAAATAATCCAAATGAACTTCCTTTATCAGTAGCATTGGAATCGCCAAACATTCACCACTTTTTAGTTGCAGCTCAAAGTGCTCGCCCTGTAGGCGCAGCTGGAAATCCTTGGTCTGCTTCTTATGTATATGATAGTGGAAATCTTGTGCTTAACATGTTGTATAATT		0	0	0	0	0	0	0	0	0	0	0	50	0	0	0	0	0	0	52	0	0	0	0	0	0	0	154	0	0	0	0	0	0	0	0	0	0	0	0
mnkat_AVS95		ACAAATAACAAATACTATAAACATTCCTTTGGAAGGAGCTTCGACTAACACAAATAATCCAAATGAACTTCCTTTATCAGTAGCATTGGAATCGCCAAACATTCACCACTTTTTAGTTGCAGCTCAAAGTGCTCGCCCTGTAGACGCGGCTGGAAATCCTTGGTCTGCTTCTTATGTATATGATAGTGGAAATCTTGTGCTTAACATGTTGTATAATT		0	0	0	0	0	0	0	0	0	0	0	0	0	0	0	0	0	0	0	230	0	0	0	0	0	0	0	0	0	0	0	0	0	0	0	0	0	0	0
mnkat_AVS96		ACAAATAACAAATACTATAAACATTCTTTTGGAAGGAGCTTCGACTAACACAAATAATCCAAATGAACTTCCTTTATCAGTAGCATTGGAATCGCCAAACATTCACCACTTTTTAGTTGCAGCTCAAAGTGCTCGCCCTGTAGACGCAGCTGGAAATCCTTGGTCTGCTTCTTATGTATATGATAGTGGAAATCTTGCGCTTAACATGTTGTATAATT		0	0	0	0	0	0	0	0	0	0	0	0	0	0	0	0	0	0	0	149	0	0	0	0	0	0	0	0	0	0	0	0	0	0	0	0	79	0	0
mnkat_AVS97		ACAAATAACAAATACTATAAACATTCTTTTGGAAGGAGCTTCGACTAACACAAATAATCCAAATGAACTTCCTTTATCAGTAGCATTGGAATCGCCAAACATTCACCACTTTTTAGTTGCAGCTCAAAGTGCTCGCCCTGTGGACGCAGCTGGAAATCCTTGGTCTGCTTCTTATGTATATGATAGTGGAAATCTTGTGCTTAACATGTTGTATAATT		0	0	0	0	0	0	0	0	0	0	0	0	0	0	0	0	0	0	0	226	0	0	0	0	0	0	0	0	0	0	0	0	0	0	0	0	0	0	0
mnkat_AVS98		ACAAATAACAAATACTATAAACATTCTTTTGGAAGGAGCTTCGACTAACACAAATAATCCAAATGAACTTCCTTTATCAGTAGCATTGGAGTCGCCAAACATTCACCACTTTTTAGTTGCAGCTCAAAGTGCTCGCCCTGTAGACGCAGCTGGAAATCCTTGGTCTGCTTCTTATGTATATGATAGTGGAAATCTTGTGCTTAACATGTTGTATAATT		0	0	0	0	0	0	0	0	0	0	0	0	0	0	0	0	0	0	0	0	0	0	0	0	0	0	0	0	0	0	0	0	0	220	0	0	0	0	0
mnkat_AVS99		ACAAATAACAAATACTATAAACATTCTTTTGGAAGGAGCTTCGACTAACACAAATAATCCAAATGAACTTCCTTTATCAGTAGCATTGGAATCGCCAAACATTCACCACTTTTTAGTTGCAGCTCAAAGTGCTCGCCCTGTAGACGCAGCTGGAAATCCTTGGTCTGCTTCTTATGTATATGATAGTGGAAATCTTGTGCTCAACATGTTGTATAATT		0	0	0	0	0	0	0	0	0	0	0	0	0	0	0	0	0	0	0	220	0	0	0	0	0	0	0	0	0	0	0	0	0	0	0	0	0	0	0
mnkat_AVS100		ACAAATAACAAATACTATAAACATTCTTTTGGAAGGAGCTTCGACTAACACAAATAATCCAAATGAACTTCCTTTATCAGTAGCATTGGAATCGCCAAACATCCACCACTTTTTAGTTGCAGCTCAAAGTGCTCGCCCTGTAGACGCAGCTGGAAATCCTTGGTCTGCTTCTTATGTATATGATAGTGGAAATCTTGTGCTTAACATGTTGTATAATT		0	0	0	0	0	218	0	0	0	0	0	0	0	0	0	0	0	0	0	0	0	0	0	0	0	0	0	0	0	0	0	0	0	0	0	0	0	0	0
mnkat_AVS101		ACAAATAACAAATACTATAAACATTCTTTTGGAAGGAGCTTCGACTAACACAATTAATCCAAATGAACTTCCTTTATCAGTAGCATTGGAATCGCCAAACATTCACCACTTTTTAGTTGCAGCTCAAAGTGCTCGCCCTGTAGACGCAGCTGGAAATCCTTGGTCTGCTTCTTATGTATATGATAGTGGAAATCTTGTGCTTAACATGTTGTATAATT		0	0	0	0	0	0	0	0	0	218	0	0	0	0	0	0	0	0	0	0	0	0	0	0	0	0	0	0	0	0	0	0	0	0	0	0	0	0	0
mnkat_AVS102		ACAAATAACAAATACTATAAACATTCTTTTGGAAGGAGCTTCGACTAGCACAAATAATCCAAATGAACTTCCTTTATCAGTAGCATTGGAATCGCCAAACATTCACCACTTTTTAGTTGCAGCTCAAAGTGCTCGCCCTGTAGACGCAGCTGGAAATCCTTGGTCTGCTTCTTATGTATATGATAGTGGAAATCTTGTGCTTAACATGTTGTATAATT		0	0	0	0	0	0	0	0	0	0	0	0	0	0	0	0	0	0	0	217	0	0	0	0	0	0	0	0	0	0	0	0	0	0	0	0	0	0	0
mnkat_AVS103		ACAAATAACAAATACTATAAACATTCTTTTGGAAGGAGCTTCGACTAACACAAATAATCCAAATGAACTTCCTTTATCAGTAGCATTGGAATCGCCAAACATTCACCACTTTTTAGTTGCAGCTCAAAGTGCTCGCCCTGTAGACGCAGCTGGAAATCCTTGGTCTGCTTCTTATGTATATGATAGTGGAAATCTTGTGCTTAACATGCTGTATAATT		0	0	0	0	0	0	0	0	0	0	0	0	0	0	0	0	0	0	0	0	0	0	0	0	0	0	0	0	0	0	0	0	0	0	212	0	0	0	0
mnkat_AVS104		ACAAATAACAAATACTATAAACATTCTTTTGGAAGGAGCTTCGACTAACACAAATAACCCAAATGAACTTCCTTTATCAGTAGCATTGGAATCGCCAAACATTCACCACTTTTTAGTTGCAGCTCAAAGTGCTCGCCCTGTAGACGCAGCTGGGAATCCTTGGTCTGCTTCTTATGTATATGATAGTGGAAATCTTGTGCTTAACATGTTGTATAATT		0	0	0	0	0	0	0	0	0	0	0	0	0	0	0	0	0	0	0	0	0	0	0	0	0	0	0	0	0	0	209	0	0	0	0	0	0	0	0
mnkat_AVS105		ACAAATAACAAATACTATAAACATTCTTTTGGAAGGAGCTTCGACTAACACAAATAATCCAAATGAACTTCCTTTATCAGTAGCATTGGAATCGCCAAACATTCACCACTTTTTAGTTGCAGCTCAAAGTGCTCGCCCTGTAGACGCAGCTGGAAATCCTTGGTCTGCTTCTTATGTATATGATAGTGGAAATCTTGTGCCTAACATGTTGTATAATT		0	0	0	0	0	0	0	0	0	0	0	0	0	0	0	0	0	0	0	206	0	0	0	0	0	0	0	0	0	0	0	0	0	0	0	0	0	0	0
mnkat_AVS106		ACAAATAACAAATACTATAAACATTCTTTTGGAAGGAGCTTCGACTAACACAAATAATCCAAATGAGCTTCCTTTATCAGTAGCATTGGAATCGCCAAACATTCACCACTTTTTAGTTGCAGCTCAAAGTGCTCGCCCTGTAGGCGCAGCTGGAAATCCTTGGTCTGCTTCTTATGTATATGATAGTGGAAATCTTGTGCTTAACATGTTGTATGATC		0	0	0	0	0	0	0	0	0	0	0	0	0	0	0	0	0	0	0	206	0	0	0	0	0	0	0	0	0	0	0	0	0	0	0	0	0	0	0
mnkat_AVS107		ACAAATAACAAATACTATAAACATTCTTTTGGAAGGAGCTTCGACTAACACAAATAATCCAAATGAACTTCCTTTATCAGTAGCATTGGAATCGCCAAACATTCACCACTTTTTAGTTGCAGCTCAAAGTGCTCGCCCTGTAGACACAGCTGGAAATCCTTGGTCTGCTTCTTATGTATATGATAGTGGAAATCTTGTGCTTAACAGGTTGTATAATT		0	0	0	0	0	0	0	0	0	0	0	0	0	0	0	0	0	0	0	0	0	0	0	0	0	0	0	0	0	0	0	0	0	202	0	0	0	0	0
mnkat_AVS108		ACAAATAACAAATACTATAAACATTCTTTTGGAAGGAGCTTCGACTAACACAAATAATCCAAATGAGCTTCCTTTATCAGTAGCATTGGAATCGCCAAACATTCACCACTTTTTAGTTGCAGCTCAAAGTGCTCGCCCTGTAGACGCAGCTGGAAATCCTTGGTCTGCTTCTTATGTATATGATAGTGGAAGTCCTGTGCTTAACATGTTGTATAATT		0	0	0	0	0	0	0	0	0	0	0	0	0	0	0	0	0	0	0	187	0	0	0	0	0	0	0	0	0	0	0	0	0	0	0	0	0	0	0
mnkat_AVS109		ACAAATAACAAATACTATAAACATTCTTTTGGAAGGAGCTTCGACTAACACAAATAATCCAAATGAACTTCCTTTATCAGTAGCATTGGGATCGCCAAACATTCACCACTTTTTAGTTGCAGCTCAAAGTGCTCGCCCTGTAGACGCAGCTGGAAATCCTTGGTCTGCTTCTTATGTATATGATAGTGGAAATCTTGTGCTTAACATGTTGTATAATT		0	0	0	0	0	0	0	0	0	0	0	0	0	0	0	0	0	0	180	0	0	0	0	0	0	0	0	0	0	0	0	0	0	0	0	0	0	0	0
mnkat_AVS110		ACAAATAACAAATACTATAAACATTCTTTTGGAAGGAGCTTCGACTAACACAAATAATCCAAATGAACTTCCTTTATCAGTAGCATTGGAATCGCCAAACATTCACCACTTTTTAGTTGCAGCTCAAAGTGCTCGCCCTGTAGACGCAGCCGGAAATCCTTGGTCTGCTTCTTATGTATATGATAGTGGAAATCTTGTGCTTAACATGTTGTATAATT		0	0	0	0	0	176	0	0	0	0	0	0	0	0	0	0	0	0	0	0	0	0	0	0	0	0	0	0	0	0	0	0	0	0	0	0	0	0	0
mnkat_AVS111		ACAAATAACAAATACTATAAACATTCTTTTGGAAGGAGCTTCGACTAACACAAGTAATCCAAATGAACTTCCTTTATCAGTAGCATTGGAATCGCCAAACATTCACCACTTTTTAGTTGCAGCTCAAAGTGCTCGCCCTGTAGACGCAGCTGGAAATCCTTGGTCTGCTTCTTATGTATATGATAGTGGAAATCTTGTGCTTAACATGTTGTATAATT		0	0	0	0	0	0	0	0	0	0	0	0	0	0	0	0	0	0	0	0	0	0	0	0	0	0	171	0	0	0	0	0	0	0	0	0	0	0	0
mnkat_AVS112		ACAAATAACAAATACTATAAACATTCTTTTGGAAGGAGCTTCGACTAACACAAATAATCCAAATGAACTTCCTTTATCAGTAGCATTGGAATCGCCAAACATTCACCATTTTTTAGTTGCAGCTCAAAGTGCTCGCCCTGCAGACGCAGCTGGAAATCCTTGGTCTGCTTCTTATGTATATGATAGTGGAAATCTTGTGCTTAACATGTTGTATAATT		0	0	0	0	0	169	0	0	0	0	0	0	0	0	0	0	0	0	0	0	0	0	0	0	0	0	0	0	0	0	0	0	0	0	0	0	0	0	0
mnkat_AVS113		ACAAATAACAAATACTATAAACATTCTTTTGGAAGGAGCTTCGACTAACACAAATAATCCAAATGAACTTCCTTTATCAGTAGCATTGGAATCGCCAAACATTCACCACTTTTTAGTTGCGGCTCAAGGTGCTCGCCCTGTAGACGCAGCTGGAAATTCTTGGTCTGCTTCTTATGTATATGATAGTGGAAATCTTGTGCTTAACATGTTGTATAATT		0	0	0	0	0	0	0	0	0	0	0	0	0	0	0	0	0	0	0	168	0	0	0	0	0	0	0	0	0	0	0	0	0	0	0	0	0	0	0
mnkat_AVS114		ACAAATAACAAATACTATAAACATTCTTTTGGAAGGAGCTTCGACTAACACAAATAATCCAAGTGAACTTCCTTTATCAGTAGCATTGGAATCGCCAAACATTCACCACTTTTTAGTTGCAGCTCAAAGTGCTCGCCCTGTAGACGCAGCTGGAAATCCTTGGTCTGCTTCTTATGTATATGATAGTGGAAATCTTGTGCTTAACATGTTGTATAATT		0	0	0	0	0	0	0	0	0	0	0	0	0	0	0	0	0	163	0	0	0	0	0	0	0	0	0	0	0	0	0	0	0	0	0	0	0	0	0
mnkat_AVS115		ACAAATAACAAATACTATAAACATTCTTTTGGAGGGAGCTTCGACTAACACAAATAATCCAAATGAACTTCCTTTATCAGTAGCATTGGAATCGCCAAACATTCACCACTTTTTAGTTGCAGCTCAAAGTGCTCGCCCTGTAGACACAGCTGGAAATCCTTGGTCTGCTTCTTATGTATATGATAGTGGAAATCTTGTGCTTAACATGTTGTATAATT		0	0	0	0	0	0	0	0	0	0	0	0	0	0	0	0	0	0	0	160	0	0	0	0	0	0	0	0	0	0	0	0	0	0	0	0	0	0	0
mnkat_AVS116		ACAAATAACAAATACTATAAACATTCTTTTGGGAGGAGCTTCGACTAACACAAATAATCCAAATGAACTTCCTTTATCAGTAGCATTGGAATCGCCAAACATTCACCACCTTTTAGTTGCAGCTCAAAGTGCTCGCCCTGTAGACGCAGCTGGAAATCCTTGGTCTGCTTCTTATGTATATGATAGTGGAAATCTTGTGTTTAACATGTTGTATAATT		0	0	0	0	0	0	0	0	0	0	0	0	0	0	0	0	0	0	0	0	0	0	0	0	0	0	0	0	0	0	160	0	0	0	0	0	0	0	0
mnkat_AVS117		ACAAATAACAAATACTATAAACATTCTTTTGGAAGGAGCTTCGACTAACACAAATAATCCAAATGAACTTCCTTTATCAGTAGCATTGGAATCGCCAAACATTCACCACTTTTTAGTTGCAGCTCAAAGTGCTCGCCCTATAGACGCAGCTGGAAATCCTTGGTCTGCTTCTTATGTATATGATAGTGGAAATCTTGTGCTTAACATGTTGTATAATT		0	0	0	0	0	155	0	0	0	0	0	0	0	0	0	0	0	0	0	0	0	0	0	0	0	0	0	0	0	0	0	0	0	0	0	0	0	0	0
mnkat_AVS118		GCAAATAACAAATACTATAAACATTCTTTTGGAGGGAGCTTCGACTAACACAAATAATCCAAATGAACTTCCTTTATCAGTAGCATTGGAATCGCCAAACATTCACCACTTTTTAGTTGCAGCTCAAAGTGCTCGCCCTGTAGACGCAGCTGGAAATCCTTGGTCTGCTTCTTATGTGTATGATAGTGGAAATCTTGTGCTTAACATGTTGTATAATT		0	0	0	0	0	0	0	0	0	0	0	0	0	0	0	0	0	0	0	0	0	0	0	0	0	0	0	0	0	0	0	0	0	153	0	0	0	0	0
mnkat_AVS119		ACAAATAACAAATACTATAAACATTCTTTTGGAAGGAGCTTCGACTAACACAAATAATCCAAATGAACTTTCTTTATCAGTAGCATTGGAATCGCCAAACATTCACCACTTTTTAGTTGCAGCTCAAAGTGCTCGCCCTGTAGACGCAGCTGGAAATCCTTGGTCTGCTTCTTATGTATATGATAGTGGAAATCTTGTGCTTAACATGTTGTATAATT		0	0	0	0	0	0	0	0	0	0	0	0	0	0	0	0	0	152	0	0	0	0	0	0	0	0	0	0	0	0	0	0	0	0	0	0	0	0	0
mnkat_AVS120		ACAAATAACAAATACTATAAACATTCTTTTGGAAGGAGCTTCGACTAACACAAATAATCCAAATGAACTTCCTTTATCAGTAGCATTGGAATCGCCAAACATTCACCACTTTTTAGTTGTAGCTCAAAGTGCTCGCCCTGTAGACGCAGCTGGAAATCCTTGGTCTGCTTCTTATGTATATGGTAGTGGAAATCTTGTGCTTAACATGTTGTATAATT		0	0	0	0	0	0	0	0	0	0	0	0	0	0	0	0	0	0	0	0	0	0	0	0	0	0	0	0	0	0	0	0	0	0	0	0	147	0	0
mnkat_AVS121		ACAAATAACAAATACTATAAACATTCTTTTGGAAGGAGCTTTGACTAACACAAATAATCCAAATGAACTTCCTTTATCAGTAGCATTGGAATCGCCAAACATTCACCACTTTTTAGTTGCAGCTCAAAGTGCTCGCCCTGTAGACGCAGCTGGAAATCCTTGGTCTGCTTCTTATGTATATGATAGTGGAAATCTTGTGCTTAACATGTTGTATAATT		0	0	0	0	0	0	0	0	0	0	0	0	0	0	0	0	0	0	0	0	0	0	0	0	146	0	0	0	0	0	0	0	0	0	0	0	0	0	0
mnkat_AVS122		ACAAATAACAAATACTATAAACATTCTTTTGGAAGGAGCTTCGACTAACACAAATAATCCAAATGAACTTCCTTTATCAGTAGCATTGGAATCGCCAAACATTCACCACTTTTTAGTTGCAGCTCAAAGTGCTCGCCCTGTAGACGTAGCTGGAAATCCTTGGTCTGCTTCTTATGTATATGATAGTGGAAATCTTGTGCTTAACATGTTGTATAATT		0	0	0	0	0	0	0	0	0	0	0	0	0	0	0	0	0	0	0	0	0	0	0	0	0	0	0	0	0	144	0	0	0	0	0	0	0	0	0
mnkat_AVS124		ACAAATAACAAATACTATAAACATTCTTTTGGAAGGAGCTTCGACTAACACAAATAATCCAAATGAACTTCCTTTATCAGTAGCATTGGAATCGCCAAACATTCACCACTTTTTAGTTGCAGCTCAAAGTGCTCGCCCTGTAGACGCAGCTGGAAATCCTTGGTCTGCTTCTTATGTGTATGATCGTGGAAATCTTGTGCTTAACATGTTGTATAATT		0	0	0	0	26	0	0	0	0	0	0	0	0	0	0	0	0	0	0	0	0	0	0	0	0	0	116	0	0	0	0	0	0	0	0	0	0	0	0
mnkat_AVS125		ACAAATAACAAATACTATAAACATTCTTTTGGAAGGAGCTTCGACTAACACAAATAATCCAAATGAACTTCCTTTATCAGTAGCATTGGAATCGCCAAACATTCACCACCTTTTAGTTGCAGCTCAAAGTGCTCGCCCTGTAGACGCAGCTGGAAATCCTTGGTCTGCTTCTTATGTATATGATAGTGGAAATCTTGTACTTAACATGTTGTATAATT		0	0	0	0	0	0	0	0	0	0	0	0	0	0	0	0	0	0	0	141	0	0	0	0	0	0	0	0	0	0	0	0	0	0	0	0	0	0	0
mnkat_AVS126		ACAAATAACAAATACTATAAACATTCTTTTGGAAGGAGCTTCGACTAACACAAATAATCCAAATGAACTTCCTTTATCAGTAGCATTGGAATCGCCATACATTCACCACTTTTTAGTTGCAGCTCAAAGTGCTCGCCCTGTAGACGCAGCTGGGAATCCCTGGTCTGCTTCTTATGTATATGATAGTGGAAATCTTGTGCTTAACATGTTGTATAATT		0	0	0	0	0	0	0	0	0	137	0	0	0	0	0	0	0	0	0	0	0	0	0	0	0	0	0	0	0	0	0	0	0	0	0	0	0	0	0
mnkat_AVS127		ACAAATAACAAATACTATAAACATTCTTTTGGAAGGAGCTTCGACTAACACAAATAATCCAAATGAACTTCCTTTATCGGTAGCATTGGAATCGCCAAACATTCACCACTTTTTAGTTGCAGCTCAAAGTGCTCGCCCTGTAGACGCAGCTGGAAATCCTTGGTCTGCTTCTTATGTATATGATAGTGGAAATCTTGTGCTTAACATGTTGTATAATT		0	0	0	0	0	0	0	0	0	0	0	0	0	0	0	0	0	0	0	0	0	0	0	0	0	0	135	0	0	0	0	0	0	0	0	0	0	0	0
mnkat_AVS129		ACAAATAACAAATACTATAAACATTCTTTTGGAAGGAGCTTCGACTAACACAAATAATCCAAATGAACTTCCTTTATCAGTAACATTGGAATCGCCAAACATTCACCACTTTTTAGTTGCAGCTCAAAGTGCTCGCCCTGTAGACGCAGCTGGAAATCCTTGGTCTGCTTCTTATGTATATGATAGTGGAAATCTTGTGCTTAACATGTTGTATAATT		0	0	0	0	0	0	0	0	0	0	0	0	0	0	0	0	0	0	126	0	0	0	0	0	0	0	0	0	0	0	0	0	0	0	0	0	0	0	0
mnkat_AVS130		ACAAATAACAAATACTATAAACATTCTTTTGGAAGGAGCTTCGACTAACACAAATAATCCAAATGAACTTCCTTTATCAGTAGCATTGGAATCGCCAAACATTCACCACTTTTTAGTTGCAGCTCAAAGTGCTCGCCCTGTAGACGCAGCTGGAAATCCTTGGTCTGCTTCTTATGTATATGATAGTGGAAATCCTATGCTTAACATGTTGTATAATT		0	0	0	0	0	0	0	0	0	0	0	0	0	0	0	0	0	0	0	0	0	0	122	0	0	0	0	0	0	0	0	0	0	0	0	0	0	0	0
mnkat_AVS131		ACAAATAGCAAATACTATAAACATTCTTTTGGAAGGAGCTTCGACTAACACAAATAATCCAAATGAACTTCCTTTATCAGTAGCATTGGAATCGCCAAACATTCACCACTTTTTAGTTGCAGCTCAAAGTGCTCGCCCTGTAGACGCAGCTGGAGATCCTCGGTCTGCTCCTTATGTATATGATAGTGGAAATCTTGTGCTTAACATGTTGTATAATT		0	0	0	0	0	0	0	0	0	0	0	0	0	0	0	0	0	0	0	0	0	0	0	0	0	0	122	0	0	0	0	0	0	0	0	0	0	0	0
mnkat_AVS133		ACAAATAACAAATACTATAAACATTCTTTTGGAAGGAGCTTCGACTAACACAAATAATCCAAATGAACTTCCTTTTTCAGTAGCATTGGAATCGCCAAACATTCACCACTTTTTAGTTGCAGCTCAAAGTGCTCGCCCTGTAGACGCAGCTGGAAATCCTTGGTCTGCTTCTTATGTATATGATAGTGGAAATCTTGTGCTTAACATGTTGTATAATT		0	0	0	0	0	118	0	0	0	0	0	0	0	0	0	0	0	0	0	0	0	0	0	0	0	0	0	0	0	0	0	0	0	0	0	0	0	0	0
mnkat_AVS134		ACAAATAACAAATACTATAAACATTCTTTTGGAAGGAGCTTCGACTAACACAAATAATCCAAATGAACCTCCTTTATCAGTAGCATTGGAATCGCCAAACATTCACCACTTTTTAGTTACAGCTCAAAGTGCTCGCCCTGTAGACGCAGCTGGAAATCCTTGGTCTGCTTCTTATGTATATGATAGTGGAAATCTTGTGCTTAACATGTTGTATAATT		0	0	0	0	0	0	0	0	0	0	0	0	0	0	0	0	0	0	117	0	0	0	0	0	0	0	0	0	0	0	0	0	0	0	0	0	0	0	0
mnkat_AVS135		ACAAATAACAAATACTATAAACATTCTTTTGGAAGGAGCTTCGACAAACACAAATAATCCAAATGAACTTCCTTTATTAGTAGCATTGGAATCGCCAAACATTCACCACTTTCTAGTTGCAGCTCAAAGTGCCCGCCCTGTAGACGCAGCTGGAAATCCTTGGTCTGCTTCTTATGTATATGATAGCGGAAATCTTGTGCTTAACATGTTGTATAATT		0	0	0	0	0	0	0	0	0	0	0	0	0	0	0	0	0	0	0	115	0	0	0	0	0	0	0	0	0	0	0	0	0	0	0	0	0	0	0
mnkat_AVS136		ACAAATAACAAGTATTATAAACATTCTTTTGGAAGGAGCTTCGACTAACACAAATAATCCAAATGAACTTCCTTTATCAGTAGCATTGGAATCGCCAAACATTCACCACTTTTTAGTTGCAGCTCAAAGTGCTCGCCCTGTAGACGCAGCTGGAAATCCTTGGTCTGCTTCTTATGTATATGATAGTGGAAATCTTGTGCTTAACATGTTGTATAATT		0	0	0	0	0	0	0	0	0	0	0	0	0	0	0	0	0	0	0	0	0	0	112	0	0	0	0	0	0	0	0	0	0	0	0	0	0	0	0
mnkat_AVS137		ACAAATAACAAATGCTATAAACATTCTTTTGGAAGGAGCTTCGACTAACACAAATAATCCAAATGAACTTCCTTTATCAGTAGCATTGGAATCGCCAAACATTCACCACTTTTTAGTTGCAGCTCAAAGTGCTCGCCCTGTAGACGCAGCTGGAAATCCTTGGTCTGCTTCTTATGTATATGATAGTGGAAATCTTGCGCTTAACATGTTGTATAATT		0	0	0	0	0	0	0	0	0	0	0	0	0	0	0	0	0	0	0	0	0	0	0	0	0	0	0	0	0	0	0	0	0	0	0	0	110	0	0
mnkat_AVS138		ACAAATAACAAATACTATAAACATTCTTTTGGAAGGAGCTTCGACTAACACAAATAATCCAAATGAACTTCCTTTATCAGTAGCATTGGAATCGCCAAACATTCACCACTTTTTAGTTGCAGCTCAAAGTGCTCGCCCTGTAGACGCAGCTGGAAATCCTTGGTCTGCTTCTTATGTGTATGATAGTGGAAATCTTGTGCTCAACATGTTGTATAATT		0	0	0	0	0	0	0	0	0	0	0	0	0	0	0	0	0	0	0	0	0	0	0	0	0	0	108	0	0	0	0	0	0	0	0	0	0	0	0
mnkat_AVS139		ACAAATAACAAATACTATAAACATTCTTTTGGAAGGAGCTTCGACTAACACAAATAATCCAAATGAACTTCCTTTATCAGTAGCATTGGAATCGCCAAACATTCACCTCTTTTTAGTTGCAGCTCAAAGTGCTCGCCCTGTAGACGCAGCTGGAAATCCTTGGTCTGCTTCTTATGTATATGATAGTGGAAATCTTGTGCTTAACATGTTGTATAATT		0	0	0	0	0	0	0	0	0	0	0	0	0	0	0	0	0	0	0	0	0	0	0	0	0	0	0	0	105	0	0	0	0	0	0	0	0	0	0
mnkat_AVS140		ACAAATAACAGATACTATAAACATTCTTTTGGAAGGAGCTTCGACTAACACAAATAATCCAAATGAACTTCCTTTATCAGTAGCATTGGAATCGCCAAACATTCACCACTTTTTAGTTGCAGCTCAAAGTGCTCGCCCTATAGACGCAGCTGGAAATCCTTGGTCTGCTTCTTATGTATATGATAGTGGAAATCTTGTGCTTAACATGTTGTATAATT		0	0	0	0	0	103	0	0	0	0	0	0	0	0	0	0	0	0	0	0	0	0	0	0	0	0	0	0	0	0	0	0	0	0	0	0	0	0	0
mnkat_AVS141		ACAAATAACAAATACTATAAACATTCTTTTGGAAGGAGCTTCGACTAACACAAATAATCCAAATGAACTTCCTTTATCAGTAGCATTGGAATCGCCAAACATTCACCACTTTTTAGTTGCAGCTCAAAGTGCTCGCCCTGTAGACGCAGCTGGAAATCCTTGGTCTGCTTCTTGTGTGTATGATAGTGGAAATCTTGTGCTTAACATGTTGTATAATT		0	0	0	0	0	0	0	0	0	0	0	53	0	0	0	0	0	0	0	0	0	0	0	0	0	0	0	0	46	0	0	0	0	0	0	0	0	0	0
mnkat_AVS143		ACAAATAACAAATACTATAAACATTCTTTTGGAAGGAGGTTCGACTAACACAAATAATCCAAATGAACTTCCTTTATCAGTAGCATTGGAATCGCCAAACATTCACCACTTTTTAGTTGCAGCTCAAAGTGCTCGCCCTGTAGACGCAGCTGGAAATCCTTGGTCTGCTTCTTATGTATATGATAGTGGAAATCTTGTGCTTAACATGTTGTATAATT		0	0	0	0	0	0	0	0	0	98	0	0	0	0	0	0	0	0	0	0	0	0	0	0	0	0	0	0	0	0	0	0	0	0	0	0	0	0	0
mnkat_AVS144		ACAAATAACAAATACTATAAACATTCTTTTGGAAGGAGCTTCGACTTACACAAATAATCCAAATGAACTTCCTTTATCAGTAGCATTGGAATCGCCAAACATTCACCACTTTTTAGTTGCAGCTCAAAGTGCTCGCCCTGTAGACGCAGCTGGAAATCCTTGGTCTGCTTCTTATGTATATGATAGTGGAAATCTTGTGCTTAACATGTTGTATAATT		0	0	0	0	0	0	0	0	0	0	0	0	0	0	0	0	0	0	0	0	0	0	0	0	0	0	94	0	0	0	0	0	0	0	0	0	0	0	0
mnkat_AVS145		ACAAATAACAAATACTATAAACATTCTTTTGGAAGGAGCTTCGACTAACACAAATAATCCAAATGAACTTCCTTTATCAGTAGCATTGGAATCGCCAAACATTCACCACTTTTTAGTTGCAGCTCAAAGTGCTCGCTCTGTAGGCGCAGCTGGAAATCCTTGGTCTGCTTCTTATGTATATGATAGTGGAAATCTTGTGCTTAGCATGTTGTATAATT		0	0	0	0	0	0	0	0	0	0	0	0	0	0	0	0	0	0	0	0	0	0	0	0	0	0	0	0	92	0	0	0	0	0	0	0	0	0	0
mnkat_AVS146		ACAAATAACAAATACTATAAACATTCTTTTGGAAGGAGCTTCGACTAACACAAATAATCCAAATGAACTTCCTTTATCAGTAGCATTGGAATCGCCAAACATTCACCACTTTTTAGTTGCAACTCAAAGTGCTCGCCCTGTAGACGCAGCTGGAAATCCTTGGTCTGCTTCTTATGTATATGATAGTGGAAATCTTGTGCTTAACATGTTGTATAATT		0	0	0	0	0	0	0	0	0	0	0	0	0	89	0	0	0	0	0	0	0	0	0	0	0	0	0	0	0	0	0	0	0	0	0	0	0	0	0
mnkat_AVS147		ACAAATAACAAATACTATAAACATTCTTTTGGAAGGAGCTTCGACTAACACAAATAATCCAAATGAACTTCCTTTATCAGTAGCATTGGAATCGCCAAACATTCACCACTTTTTAGTTGCAGCTCAAAGTGCTCGCCCTGTAGACGCGGCTGGAAATCCTTGGTCCGCTTCTTATGTATATGATAGTGGAAATCTTGTGCTTAACATGTTGTATAATT		0	0	0	0	0	0	0	0	0	0	0	0	0	0	0	0	0	0	0	0	0	0	86	0	0	0	0	0	0	0	0	0	0	0	0	0	0	0	0
mnkat_AVS148		ACAAATAACAAATACTATAAACATTCTTTTGGAAGGAGCTTCGACTAACACAAATAATCCAAATGAACTTCCTTTATCAATAGCATTGGAATCGCCAAACATCCGCCACTTTTTAGTTGCAGCTCAAAGTGCTCGCCCTGTAGACGCAGCTGGAAATCCTTGGTCTGCTTCTTATGTATATGATAGTGGAAGTCTTGTGCTTAACATGTTGTATAATT		0	0	0	0	0	0	0	0	0	0	0	0	0	0	0	0	0	0	0	0	0	0	84	0	0	0	0	0	0	0	0	0	0	0	0	0	0	0	0
mnkat_AVS150		ACAAATAACAAATACTATATACATTCTTTTGGAAGGAGCTTCGACTAACACAAATAATCCAAATGAACTTCCTTTATCAGTAGCATTGGAATCGCCAAACATTCACCACTTTTTAGTTGCAGCTCAAAGTGCTCGCCCTGTAGACGCAGCTGGAAATCCTTGGTCTGCTTCTTATGTATATGATAGTGGAAATCTTGTGCTTAACATGTTGTATAATT		0	0	0	0	0	0	0	0	0	0	0	0	0	0	0	0	0	0	0	0	0	0	80	0	0	0	0	0	0	0	0	0	0	0	0	0	0	0	0
mnkat_AVS151		ACAAATAACAAATACTAAAAACATTCTTTTGGAAGGAGCTTCGACTAACACAAATAATCCAAATGAACTTCCTTTATCAGTAGCATTGGAATCGCCGAACATTCACCACTTTTTAGTTGCAGCTCAAAGTGCTCGCCCTGTAGACGCAGCTGGAAATCCTTGGTCTGCTTCTTATGTATATGATAGTGGAAATCTTGTGCTTAACATGTTGTATAATT		0	0	0	0	0	0	0	0	0	0	0	0	0	0	0	0	0	0	0	0	0	0	78	0	0	0	0	0	0	0	0	0	0	0	0	0	0	0	0
mnkat_AVS152		ACAAATAACAAATACTATAAACATTCTTTTGGATGGAGCTTCGACTAACACAAATAATCCAAATGAACTTCCTTTATCAGTAGCATTGGAATCGCCAAACATTCACCACTTTTTAGTTGCAGCTCAAAGTGCTCGCCCTGTAGTCGCAGCTGGAAATCCTTGGTCCGCTTCTTATGTACATGATAGTGGAGATCTTGTGCTTAACATGTTGTATAATT		0	0	0	0	0	0	0	0	0	0	0	0	0	0	0	0	0	0	0	0	0	0	74	0	0	0	0	0	0	0	0	0	0	0	0	0	0	0	0
mnkat_AVS155		ACAAATAACAAATACTATAAACATTCTTTTGGAAGGAGCTTCAACTAACACAAATAATCCAAATGAACTTCCTTTATCAGTAGCATTGGAATCGCCAAACATTCACCACTTTCTAGTTGCAGCTCGAAGAGCTCGCCCTGTAGACGCAGCTGGAAATCCTTGGTCTGCTTCTTATGTATATGATAGTGGAAATCTTGTGCTTAACATGTTGTATAATT		0	0	0	0	0	0	0	0	0	0	0	0	0	0	0	0	0	0	0	0	0	0	0	70	0	0	0	0	0	0	0	0	0	0	0	0	0	0	0
mnkat_AVS156		ACAAATAACAAATACTATAAACATTCTTTTGGAAGGAGCTTCGATTACCACAAATAATCCAAATGAACTTCCTTTATCAGTAGCATTGGAATCGCCAAACATTCACCACTTTTTAGTTGCAGCTCAAAGTGCTCGCCCTGTAGACGCAGCTGGAAATCCTTGGTCTGCTTCTTATGTATATGATAGTGGAAATCTTGTGCTTAACATGTTGTATAATT		0	0	0	0	0	0	0	0	0	0	0	0	0	0	0	0	0	0	0	0	0	0	69	0	0	0	0	0	0	0	0	0	0	0	0	0	0	0	0
mnkat_AVS157		ACAAATAACAAATACTATAAACATTCTCTTGGGAGGAGCTTCGACTAACACAAATAATCCAAATGAACTTCCTTTATCAGTAGCATTGGAATCGCCAAACATCCGCCACTCTTTAGTTGCAGCTCAAAGTGCTCGCCCTGTAGACGCAGCTGGAAATCCTTGGTCTGCTTCTTATGTATATGATAGTGGAAGCCTTGTGCTTAACATGTTGTATAATT		0	0	0	0	0	0	0	0	0	0	0	0	0	0	0	0	0	0	0	0	0	0	0	0	0	0	69	0	0	0	0	0	0	0	0	0	0	0	0
mnkat_AVS158		ACAAATAACAAATACTATAAACATTCCTTTGGAAGGAGCTTCGACTAACACAAATAATCCAAATGAACTTCCTTTATCAGTAGCATTGGAATCGCCAAACATTCACCACTTTTTAGTTGCAGCTCAAAGTGCTCGCCCTGTAGACGCTGCTGGAAATCCTTGGTCTGCTTCTTATGTATATGATAGTGGAAATCTTGTGCTTAACATGTTGTATAATT		0	0	0	0	0	0	0	0	0	0	0	0	0	0	0	0	0	0	0	0	0	0	0	0	0	0	68	0	0	0	0	0	0	0	0	0	0	0	0
mnkat_AVS159		ACAAAGAACAAATACTATAAACATTCTTTTGGAAGGAGCTTCGACTAACACAAATAATCCAAATGAACTTCCTTTATCAGTAGCATTGGAATCGCCAAACATTCACCACTTTTTAGTTGCAGCTCAAAGTGCTCGCCCTGTAGACGCAGCTGGAAATCCTTGGTCTGCTTCTTATGTATATGATAGTGGAAATCTTGTGCTTAACATGTTGTATAATT		0	0	0	0	0	0	0	0	0	0	0	0	0	0	0	0	0	0	0	0	0	0	67	0	0	0	0	0	0	0	0	0	0	0	0	0	0	0	0
mnkat_AVS160		ACAAATAACAAATACTATAAACATTCTTTTGGAAGGAGCTTCGACTAACACAAATAATCCAAATGAACTTCCTTTATCAGTAGCATTGGAATCGCCAAACATTCACCACTTTTTAGTTGCAGCTCAAAGTGCTCGCCCTGTAGACGCAGCTGGAAATCCTTGGTCTGCTTCTTATGTATATGATAGTGGAAATCCAGTGCTTAACATGTTGTATAATT		0	0	0	0	0	0	0	0	0	0	0	0	0	0	0	0	0	0	0	0	0	0	0	66	0	0	0	0	0	0	0	0	0	0	0	0	0	0	0
mnkat_AVS161		ACAAATAACAAATACTATAAACATTCTTTTGGAAGGAGCTTCGACTAACACAAATAATCCAAATGAACTTCCTTTATCAGTAGCATTGGAATCGCCAAACATTCACCACTTTCTAGTTGCAGCTCAAAGTGCTCGCCCTGTAGACGCAGCAGGAAATCCTTGGTCTGCTTCTTATGTATATGATAGTGGAAATCTTGTGCTTAACATGTTGTATAATT		0	0	0	0	0	0	0	0	0	0	0	0	0	0	0	0	0	0	0	0	0	0	0	65	0	0	0	0	0	0	0	0	0	0	0	0	0	0	0
mnkat_AVS162		ACAAATAACAAATACTATAAACATTCTTTTGGAAGGAGCTTCGACTAACACAAATAATCCAAATGAACTTCCTTTATCAGTAGCATTGGAATCGCCTAACATTCACCACTTTTTAGTTGCAGCTCAAAGTGCTCGCCCTGTAGACGCAGCTGGAAATCCTTGGTCTGCTTCTTATGTATATGATAGTGGAAATCTTGTGCTTAACATGTTGTATAATT		0	0	0	0	0	0	0	0	0	0	0	0	0	63	0	0	0	0	0	0	0	0	0	0	0	0	0	0	0	0	0	0	0	0	0	0	0	0	0
mnkat_AVS163		ACAAATAACAAATACTATAAACATTCTTTTGGAAGGAGCTTCGACTAACACAAATAATCCAAATGAACCTCCTTTATCAGTAGCATTGGAATCGCCAAACGTTCACCACTTTTTAGTTGCAGCTCAAAGTGCTCGCCCTGTAGACGCAGCTGGAAATCCTTGGTCTGCTTCTTATGTATATGATAGTGGAAATCTTGTGCTTAACATGTTGTATAATT		0	0	0	0	0	0	0	0	0	0	0	0	0	0	0	0	0	0	0	0	0	0	0	62	0	0	0	0	0	0	0	0	0	0	0	0	0	0	0
mnkat_AVS164		ACAAATAACAAATACTATAAACATTCTTTTGGAAGGAGCTTCGACTACACAAATAATCCAAATGAACTTCCTTTATCAGTGGCATTGGAATCGCCAGACATTCACCACTTTTTAGTTGCAGCTCAAAGTGCTCGCCCTGTAGACGCAGCTGGAAATCCTTGGTCTGCTTCTTATGTATATGATAGTGGAAATCTTGTGCTTAACATGTTGTATAATT		0	0	0	0	0	0	0	0	0	0	0	0	0	0	0	0	0	0	0	0	0	0	0	61	0	0	0	0	0	0	0	0	0	0	0	0	0	0	0
mnkat_AVS165		ACAAATAACAAATACTATAAACATTCTTTTGGAAGGAGCTTCGACTAACACAAATAATCCAAATGGACTTCCTTTATCAGTAGCATTAGAATCGCCAAACATTCACCACTTTTTAGTTGCAGCTCAAAGTGCTCGCCCTGTAGACGCAGCTGGAAATCCTTGGTCTGCTTCTTATGTATATGATAGTGGAAATCTTGTGCTTAACATGTTGTATAATT		0	0	0	0	0	0	0	0	0	0	0	0	0	0	0	0	0	0	60	0	0	0	0	0	0	0	0	0	0	0	0	0	0	0	0	0	0	0	0
mnkat_AVS166		ACAAATGACAAATACTATAAACATTCTTTTGGAAGGAGCTTCGGCTAACACAAATAATCCAAATGAACTTCCTTTATCAGTAGCATTGGAATCGCCAAACATTCACCACTTTTTAGTTGCAGCTCAAAGTGCTCGCCCTGTAGACGCAGCTGGAAATCCTTGGTCTGCTTCTTATGTATATGATAGTGGAAATCTTGTGCTTAACATGTTGTATAATT		0	0	0	0	0	0	0	0	0	0	0	0	0	0	0	0	0	0	0	0	0	0	0	60	0	0	0	0	0	0	0	0	0	0	0	0	0	0	0
mnkat_AVS167		ACAAATAACAAATACTATAAACATTCTTTTGGAAGGAGCTTCAACTAACACAAATAATCCAAATGAACTTCCTTTATCAGTAGCATTGGAATCGCCAAACATTCACCACTTTTTAGTTGCAGCTCGAAGTGCTCGCCCTGTAGACGCAGCTGGAAATCCTTGGTCTGCTTCTTGTGTATATGATAGTGGAAATCTTGTGCTTAACATGTTGTATAATT		0	0	0	0	0	0	0	0	0	0	0	0	0	0	0	0	0	0	0	0	0	0	0	0	0	0	0	52	0	0	0	0	0	0	0	0	0	0	0
mnkat_AVS168		TCAAATAACAAATACTATAAACATTCTTTTGGAAGGAGCTTCGACTAACACAAATAATCCAAATGAACTTCCTTTATCAGTAGCATTGGAATCGCCAAACATTCACCACTTTTTAGTTGCAGCTCAAAGTGCTCGCCCTGTAGACGCAGCTGGAAATCCTTGGTCTGCTTCTTATGTATATGATAGTGGAAATCTTGTGCTTAACATGTTGTATAATT		0	0	0	0	0	0	0	0	0	0	0	0	0	0	0	0	0	0	0	0	0	0	0	0	0	0	0	52	0	0	0	0	0	0	0	0	0	0	0
mnkat_AVS169		ACAAATAACAAATACTATAAACATTCTTTTGGAAGGAGCTTCGACTAACACAAATAATCCAAATGAACTTCCTTTATCAGTAGCATTGGAATCGCCAAACATTCACCACTTTTTAGTTGCAGCTCAAAGTGCTCGCCCTGTAGACGCAGCTGGAAATCCTTGGTCTGCTTCTTATGTATATGATAGTGGAAATCTTGTGCGTAACATGTTGTATAATT		0	0	0	0	0	0	0	0	0	0	0	0	0	0	0	0	0	0	0	0	0	0	0	0	0	0	0	45	0	0	0	0	0	0	0	0	0	0	0
mnkat_AVS170		ACAAATAACAAATACTATAAACATTCTTTTGGAAGGAGCTTCGACTAACACAAATAATTCAAATGAACTTCCTTTATCAGTAGCATTGGAATCGCCAAACATTCACCACTTTTTAGTTGCAGCCCAAAGTGCTCGCCCTGTAGACGCAGCTGGAAATCCTTGGTCTGCTTCTTATGTATATGATAGTGGAAATCTTGTGCTTAACATGTTGTATAATT		0	0	0	0	36	0	0	0	0	0	0	0	0	0	0	0	0	0	0	0	0	0	0	0	0	0	0	0	0	0	0	0	0	0	0	0	0	0	0
mnkat_AVS171		ACAAATAACAAATACTATAAACATTCTTTTGGAAGGAGCTTCGACTAACACAAATAATCCAAATGAACTTCCTTTATCAGTAGCATTGGAATCGCCAAACATTCACCACTTTTTAGTTGCAGCTCAAAGTGCTCGCCCTGTAGACGCAGCTGGAAATCCTTGGTCTGCTTCTTATGTATATGATAGTGGAAATCTTGTGCCTAACAAGTTGTATAATT		0	0	0	0	0	0	0	0	0	0	0	25	0	0	0	0	0	0	0	0	0	0	0	0	0	0	0	0	0	0	0	0	0	0	0	0	0	0	0
mnkat_AVS172		ACAAATAACAAATACTATAAACATTCTTTTGGAAGGAGCTTCGACTAACACAAATAATCCAAATGAACTTCCTTTATCAGTAGCATTGGAATCGCCAAACATTCACCACTTTTTAGTTGCAGCTCAAAGTGCTCGCCCTGTTGACACAGCTGGAAATCCTTGGTCTGCTTCTTATGTATATGATAGTGGAAATCTTGTGCTTAACATGTTGTATAATT		0	0	0	0	0	0	0	0	0	0	0	0	0	0	0	0	0	0	0	0	0	0	0	0	0	23	0	0	0	0	0	0	0	0	0	0	0	0	0
Total				48617	74296	4283	55216	6185	10085	4656	8994	17737	9530	64676	4864	68393	6266	13167	48141	4941	13754	9370	9664	69597	49990	5539	5820	32230	2220	6613	4174	7610	7246	13930	42070	3609	12107	9657	79636	9746	26655	76645
